# Supplementary material for: Chromosome-level genome assemblies for two quinoa inbred lines from northern and southern highlands of Altiplano where quinoa originated
Source: Front Plant Sci. 2024 Aug 19;15:1434388. doi: 10.3389/fpls.2024.1434388 (PMC11366598; doi:10.3389/fpls.2024.1434388)
Supplement: Supplementary file 1 [file Table1.xlsx]

## Sheet: TableS1
Supplementary Table 1. Summary of HiFi long-read sequencing data from quinoa J075 and J100.
J075
	number of read	Total nucleotide length (bp)	N50 (bp)
Cell 1	1754620	28638995832	21859
Cell 2	1619769	31294164649	17755
Total	3374389	59933160481
J100
	number of read	Total nucleotide length (bp)	N50 (bp)
Cell 1	952825	20272866733	21276.6
Cell 2	867829	18631643130	21469.3
Total	1820654	38904509863

## Sheet: TableS2
Supplementary Table 2. Statistics of HiFi read assembly of quinoa J075 and J100.
	J075	J100
N50(bp)	66269240	12632101
L50	9	34
N60(bp)	64193714	10367808
L60	11	45
N70(bp)	61307326	8540950
L70	13	59
N80(bp)	59116508	6018801
L80	15	77
N90(bp)	32742643	3991122
L90	18	103
Number of contigs	155	963
Largest contig(bp)	80210175	37729577
Smallest contig (bp)	28991	18494
Average contig length (bp)	8341364	1370620
Total length (bp)	1292911447	1319906885

## Sheet: TableS3
Supplementary Table 3. Statistics of the quinoa J075 and J100 pseudomolecule sequence from RagTag scaffolding.
Chromosome	J075			J100
	Contigs	(%)*	Scaffold length (bp)	Contigs	(%)*	Scaffold length (bp)
Cq1A	1	4.9045	63410864	6	4.7655	62898539
Cq2A	1	4.57235	59116508	2	4.54202	59948908
Cq3A	1	5.06531	65490058	5	4.85403	64066995
Cq4A	1	5.12558	66269240	7	4.9356	65143686
Cq5A	1	5.44211	70361744	4	5.27373	69606506
Cq6A	4	5.509	71226514	5	5.34968	70609007
Cq7A	2	4.7462	61364218	8	4.56999	60318110
Cq8A	1	4.96505	64193714	5	4.87751	64376875
Cq9A	2	4.61271	59638252	8	4.39522	58011291
Cq1B	3	5.916	76488655	12	5.80616	76633886
Cq2B	1	6.0479	78194078	9	6.08597	80327053
Cq3B	3	6.21265	80324132	10	5.90397	77924934
Cq4B	1	5.72996	74083337	16	5.44725	71896718
Cq5B	1	6.19596	80108345	11	6.20941	81956350
Cq6B	2	6.51693	84258211	12	6.52224	86085297
Cq7B	1	5.94602	76876808	13	5.76092	76036787
Cq8B	1	6.04473	78153063	11	5.88578	77684867
Cq9B	3	5.33241	68943459	7	5.20456	68693627
Sub Total	30	98.8854	1278501200	151	96.3895	1272219436
Average	1.66667	5.49363	7.10278e+07	8.38889	5.35497	7.06789e+07
Unknown	125	1.11465	14411447	812	3.61046	47653426
Total	155	100	1292912647	963	100	1319872862
*Ratio of each psuedomolecule conting length to total psudomolecule scaffold length

## Sheet: TableS4
Supplementary Table 4. Correspondance between chromosomes and assembled contigs of J100 using RagTag and Lep-MAP3.
RagTag scaffolding					Linkage group based on all assembled contigs							Linkage group based on contigs that comprise the RagTag scaffold2						Reassembled scaffolding with RagTag and Lep-MAP3
Choromosome	Contig	Contig length	Contig direction		LG	Contig	Contig length	Contig direction	Anchored Markers		Choromosome	Contig	Contig length	Contig direction	Anchored markers	Map length (cM)		Choromosome	Contig1	Contig length	Contig direction
Cq1A	ptg000118l	3635240	+		LG8	ptg000118l	3635240	+	31		Cq1A	ptg000118l	3635240	?	71	163.576		Cq1A	ptg000118l	3635240	+
	ptg000121l	5190552	+			ptg000121l	5190552	+	24			ptg000121l	5190552	+	48				ptg000121l	5190552	+
	ptg000036l	20357932	-			ptg000036l	20357932	-	317			ptg000036l	20357932	-	691				ptg000036l	20357932	-
	ptg000025l	14729508	+			ptg000123l	6637684	?	1			ptg000025l	14729508	+	210				ptg000025l	14729508	+
	ptg000059l	17005135	+			ptg000025l	14729508	?	77			ptg000059l	17005135	+	650				ptg000059l	17005135	+
	ptg000105l	1979672	-			ptg000059l	17005135	+	296			ptg000105l	1979672	?	39				ptg000105l	1979672	-
						ptg000105l	1979672	-	18
Cq2A	ptg000058l	22219231	-		LG15	ptg000058l	22219231	-	27		Cq2A	ptg000058l	22219231	-	375	203.05		Cq2A	ptg000058l	22219231	-
	ptg000023l	37729577	+			ptg000075l	18531690	?	3			ptg000023l	37729577	+	847				ptg000023l	37729577	+
						ptg000038l	21693559	+	2
						ptg000023l	37729577	+	352
Cq3A	ptg000054l	22616644	+		LG12	ptg000054l	22616644	+	221		Cq3A	ptg000054l	22616644	+	510	193.433		Cq3A	ptg000054l	22616644	+
	ptg000028l	19221588	-			ptg000028l	19221588	-	65			ptg000028l	19221588	-	144				ptg000028l	19221588	-
	ptg000128l	5591551	-			ptg000059l	17005135	?	1			ptg000128l	5591551	-	129				ptg000128l	5591551	-
	ptg000064l	6236029	+			ptg000109l	5365582	?	2			ptg000064l	6236029	+	158				ptg000064l	6236029	+
	ptg000056l	10400783	+			ptg000128l	5591551	?	61			ptg000056l	10400783	+	216				ptg000056l	10400783	+
						ptg000067l	8120056	?	3
						ptg000064l	6236029	+	73
						ptg000056l	10400783	+	95
Cq4A	ptg000066l	19055412	+		LG17	ptg000066l	19055412	+	114		Cq4A	ptg000066l	19055412	+	282	237.227		Cq4A	ptg000066l	19055412	+
	ptg000067l	8120056	-			ptg000067l	8120056	-	27			ptg000067l	8120056	-	55				ptg000067l	8120056	-
	ptg000072l	15406785	-			ptg000072l	15406785	-	10			ptg000072l	15406785	-	32				ptg000072l	15406785	-
	ptg000069l	5334580	+			ptg000122l	5807704	+	40			ptg000122l	5807704	+	131				ptg000069l	5334580	+
	ptg000115l	3265768	+									ptg000004l	8152781	+	137				ptg000115l	3265768	+
	ptg000122l	5807704	+																ptg000122l	5807704	+
	ptg000004l	8152781	-																ptg000004l	8152781	+
Cq5A	ptg000038l	21693559	-		LG10	ptg000012l	6018801	+	11		Cq5A	ptg000038l	21693559	-	744	215.93		Cq5A	ptg000038l	21693559	-
	ptg000021l	3333465	+			ptg000038l	21693559	-	334			ptg000021l	3333465	+	28				ptg000021l	3333465	+
	ptg000032l	32546460	-			ptg000021l	3333465	+	7			ptg000032l	32546460	-	406				ptg000032l	32546460	-
	ptg000035l	12032722	+			ptg000032l	32546460	-	162			ptg000035l	12032722	+	384				ptg000035l	12032722	+
						ptg000035l	12032722	+	160
						ptg000040l	13942806	?	7
Cq6A	ptg000093l	11740743	-		LG9	ptg000093l	11740743	-	131		Cq6A	ptg000093l	11740743	-	252	214.212		Cq6A	ptg000093l	11740743	-
	ptg000050l	7516543	-			ptg000050l	7516543	-	114			ptg000050l	7516543	-	261				ptg000050l	7516543	-
	ptg000604l	57053	-			ptg000010l	32762578	-	275			ptg000010l	32762578	-	628				ptg000604l	57053	-
	ptg000010l	32762578	-			ptg000075l	18531690	+	198			ptg000075l	18531690	+	457				ptg000010l	32762578	-
	ptg000075l	18531690	+																ptg000075l	18531690	+
Cq7A	ptg000016l	7802841	+		LG7	ptg000016l	7802841	+	67		Cq7A	ptg000016l	7802841	+	156	209.732		Cq7A	ptg000016l	7802841	+
	ptg000186l	1486798	+			ptg000186l	1486798	+	18			ptg000186l	1486798	+	41				ptg000186l	1486798	+
	ptg000017l	19985714	+			ptg000017l	19985714	+	310			ptg000017l	19985714	+	682				ptg000017l	19985714	+
	ptg000095l	8640400	+			ptg000062l	10209034	?	1			ptg000092l	9538016	-	131				ptg000092l	9538016	-
	ptg000092l	9538016	+			ptg000092l	9538016	-	53			ptg000095l	8640400	-	186				ptg000095l	8640400	-
	ptg000117l	6226057	+			ptg000095l	8640400	?	76			ptg000117l	6226057	+	195				ptg000117l	6226057	+
	ptg000123l	6637684	-			ptg000117l	6226057	+	95			ptg000123l	6637684	-	401				ptg000123l	6637684	-
	ptg000094l	48923	+			ptg000123l	6637684	-	202
Cq8A	ptg000022l	25089473	+		LG11	ptg000022l	25089473	+	288		Cq8A	ptg000022l	25089473	+	705	185.719		Cq8A	ptg000022l	25089473	+
	ptg000063l	4123663	+			ptg000063l	4123663	?	67			ptg000063l	4123663	+	151				ptg000063l	4123663	+
	ptg000006l	12632101	-			ptg000006l	12632101	-	30			ptg000006l	12632101	-	83				ptg000006l	12632101	-
	ptg000203l	1624913	+			ptg000080l	20906325	-	233			ptg000080l	20906325	-	597				ptg000203l	1624913	+
	ptg000080l	20906325	-			ptg000023l	37729577	-	26										ptg000080l	20906325	-
Cq9A	ptg000088l	2877727	-		LG4	ptg000088l	2877727	-	2		Cq9A	ptg000088l	2877727	-	4	186.846		Cq9A	ptg000088l	2877727	-
	ptg000011l	12031874	+			ptg000011l	12031874	+	228			ptg000011l	12031874	+	625				ptg000011l	12031874	+
	ptg000008l	9422501	+			ptg000058l	22219231	+	21			ptg000008l	9422501	?	504				ptg000008l	9422501	+
	ptg000045l	14866684	-			ptg000057l	12893067	?	11			ptg000045l	14866684	-	658				ptg000045l	14866684	-
	ptg000083l	5963669	+			ptg000008l	9422501	?	165			ptg000083l	5963669	+	366				ptg000083l	5963669	+
	ptg000031l	5019770	-			ptg000032l	32546460	?	3			ptg000031l	5019770	-	272				ptg000031l	5019770	-
	ptg000055l	2972031	+			ptg000045l	14866684	-	230			ptg000055l	2972031	+	75				ptg000055l	2972031	+
	ptg000108l	4856335	+			ptg000083l	5963669	+	118			ptg000108l	4856335	+	62				ptg000108l	4856335	+
						ptg000031l	5019770	-	95
						ptg000055l	2972031	+	37
						ptg000027l	14877025	?	4
						ptg000108l	4856335	+	27
Cq1B	ptg000013l	8540950	-		LG13	ptg000013l	8540950	-	77		Cq1B	ptg000013l	8540950	-	161	162.648		Cq1B	ptg000013l	8540950	-
	ptg000078l	14213331	-			ptg000078l	14213331	-	51			ptg000078l	14213331	-	109				ptg000078l	14213331	-
	ptg000007l	9667526	-			ptg000135l	3468214	?	7			ptg000007l	9667526	?	4				ptg000007l	9667526	-
	ptg000124l	301874	-			ptg000052l	24887343	?	3			ptg000062l	10209034	?	102				ptg000124l	301874	-
	ptg000062l	10209034	+			ptg000007l	9667526	+	2			ptg000124l	301874	+	10				ptg000062l	10209034	+
	ptg000107l	2041917	-			ptg000062l	10209034	?	49			ptg000089l	5308676	-	15				ptg000107l	2041917	-
	ptg000089l	5308676	-			ptg000089l	5308676	-	8			ptg000147l	363872	?	1				ptg000089l	5308676	-
	ptg000147l	363872	+			ptg000005l	3198333	?	71			ptg000005l	3198333	+	147				ptg000147l	363872	+
	ptg000170l	155853	-			ptg000065l	7596924	?	6			ptg000003l	19557849	+	577				ptg000170l	155853	-
	ptg000005l	3198333	+			ptg000026l	16095382	?	1										ptg000005l	3198333	+
	ptg000003l	19557849	+			ptg000057l	12893067	?	17										ptg000003l	19557849	+
	ptg000130l	3073571	-			ptg000124l	301874	?	7										ptg000130l	3073571	-
						ptg000019l	31006730	?	3
						ptg000024l	10890173	?	9
						ptg000132l	9001187	?	3
						ptg000003l	19557849	+	229
						ptg000114l	12273440	?	7
Cq2B	ptg000111l	10626232	-		LG5	ptg000111l	10626232	?	89		Cq2B	ptg000111l	10626232	-	165	176.341		Cq2B	ptg000111l	10626232	-
	ptg000052l	24887343	+			ptg000058l	22219231	-	11			ptg000052l	24887343	+	836				ptg000052l	24887343	+
	ptg000041l	2338600	+			ptg000152l	912884	?	1			ptg000041l	2338600	?	7				ptg000041l	2338600	+
	ptg000218l	513881	+			ptg000121l	5190552	?	19			ptg000009l	5177621	?	25				ptg000218l	513881	+
	ptg000146l	1799646	-			ptg000038l	21693559	?	10			ptg000048l	14859484	-	149				ptg000146l	1799646	-
	ptg000009l	5177621	+			ptg000052l	24887343	+	390			ptg000125l	5246421	-	241				ptg000009l	5177621	+
	ptg000048l	14859484	-			ptg000127l	3688288	?	9			ptg000027l	14877025	-	316				ptg000048l	14859484	-
	ptg000125l	5246421	-			ptg000057l	12893067	?	4										ptg000125l	5246421	-
	ptg000027l	14877025	-			ptg000026l	16095382	+	5										ptg000027l	14877025	-
						ptg000091l	3991122	?	6
						ptg000081l	3666132	?	2
						ptg000043l	9972856	?	1
						ptg000112l	7768834	?	15
						ptg000068l	8504163	?	9
						ptg000019l	31006730	?	3
						ptg000053l	14669468	?	1
						ptg000009l	5177621	?	11
						ptg000041l	2338600	?	1
						ptg000048l	14859484	-	57
						ptg000080l	20906325	?	11
						ptg000125l	5246421	-	116
						ptg000027l	14877025	-	123
Cq3B	ptg000046l	8278999	-		LG6	ptg000046l	8278999	-	33		Cq3B	ptg000002l	11809224	-	76	164.055		Cq3B	ptg000002l	11809224	-
	ptg000278l	55067	+			ptg000053l	14669468	-	111			ptg000077l	5775294	+	191				ptg000278l	55067	+
	ptg000077l	5775294	+			ptg000040l	13942806	?	7			ptg000132l	9001187	-	546				ptg000077l	5775294	+
	ptg000132l	9001187	-			ptg000048l	14859484	?	1			ptg000142l	625888	+	38				ptg000132l	9001187	-
	ptg000142l	625888	-			ptg000037l	13639647	?	9			ptg000049l	10055984	-	576				ptg000142l	625888	-
	ptg000049l	10055984	-			ptg000114l	12273440	?	57			ptg000090l	5379483	+	27				ptg000049l	10055984	-
	ptg000090l	5379483	+			ptg000065l	7596924	?	2			ptg000114l	12273440	-	124				ptg000090l	5379483	+
	ptg000114l	12273440	-			ptg000034l	1624566	?	4			ptg000053l	14669468	+	228				ptg000114l	12273440	-
	ptg000053l	14669468	+			ptg000090l	5379483	?	5			ptg000046l	8278999	+	87				ptg000053l	14669468	+
	ptg000002l	11809224	+			ptg000008l	9422501	?	1										ptg000046l	8278999	+
						ptg000033l	3441989	?	2
						ptg000049l	10055984	?	227
						ptg000142l	625888	-	18
						ptg000132l	9001187	+	266
						ptg000077l	5775294	-	80
						ptg000002l	11809224	+	31
Cq4B	ptg000079l	4002965	-		LG18	ptg000102l	10273789	-	58		Cq4B	ptg000079l	4002965	-	83	176.707		Cq4B	ptg000079l	4002965	-
	ptg000102l	10273789	-			ptg000125l	5246421	?	1			ptg000102l	10273789	-	120				ptg000102l	10273789	-
	ptg000196l	716108	+			ptg000196l	716108	+	23			ptg000196l	716108	+	54				ptg000196l	716108	+
	ptg000113l	5881997	-			ptg000053l	14669468	?	7			ptg000113l	5881997	-	143				ptg000113l	5881997	-
	ptg000082l	3896448	-			ptg000113l	5881997	-	64			ptg000101l	10946928	-	2				ptg000082l	3896448	-
	ptg000101l	10946928	+			ptg000003l	19557849	?	2			ptg000081l	3666132	?	3				ptg000101l	10946928	+
	ptg000098l	897951	+			ptg000047l	27656066	?	1			ptg000129l	2887869	?	22				ptg000098l	897951	+
	ptg000070l	3556273	-			ptg000129l	2887869	?	13			ptg000135l	3468214	-	13				ptg000070l	3556273	-
	ptg000060l	4895213	-			ptg000081l	3666132	?	1			ptg000106l	4528201	?	3				ptg000060l	4895213	-
	ptg000034l	1624566	+			ptg000135l	3468214	?	3			ptg000076l	10200910	-	112				ptg000034l	1624566	+
	ptg000081l	3666132	-			ptg000106l	4528201	?	1										ptg000081l	3666132	-
	ptg000129l	2887869	-																ptg000129l	2887869	-
	ptg000135l	3468214	-																ptg000135l	3468214	-
	ptg000106l	4528201	+																ptg000106l	4528201	+
	ptg000197l	451654	+																ptg000197l	451654	+
	ptg000076l	10200910	-																ptg000076l	10200910	-
Cq5B	ptg000012l	6018801	+		LG16	ptg000158l	2353671	+	9		Cq5B	ptg000012l	6018801	+	115	191.457		Cq5B	ptg000012l	6018801	+
	ptg000137l	1621071	+			ptg000061l	13023460	?	1			ptg000137l	1621071	+	24				ptg000137l	1621071	+
	ptg000158l	2353671	+			ptg000019l	31006730	-	254			ptg000158l	2353671	+	22				ptg000158l	2353671	+
	ptg000019l	31006730	-			ptg000026l	16095382	?	1			ptg000019l	31006730	-	690				ptg000019l	31006730	-
	ptg000085l	7049403	-			ptg000085l	7049403	?	20			ptg000085l	7049403	?	66				ptg000085l	7049403	-
	ptg000140l	1401498	+			ptg000140l	1401498	?	1			ptg000096l	4947946	+	112				ptg000140l	1401498	+
	ptg000096l	4947946	+			ptg000096l	4947946	+	35			ptg000145l	748241	-	21				ptg000096l	4947946	+
	ptg000145l	748241	-			ptg000018l	5410759	?	28			ptg000018l	5410759	+	64				ptg000145l	748241	-
	ptg000018l	5410759	+			ptg000145l	748241	?	6			ptg000140l	1401498	+	2				ptg000018l	5410759	+
	ptg000068l	8504163	-			ptg000068l	8504163	-	64			ptg000068l	8504163	-	182				ptg000068l	8504163	-
	ptg000057l	12893067	+			ptg000057l	12893067	+	6			ptg000057l	12893067	+	166				ptg000057l	12893067	+
Cq6B	ptg000074l	15035574	+		LG1	ptg000074l	15035574	+	270		Cq6B	ptg000074l	15035574	+	725	180.148		Cq6B	ptg000074l	15035574	+
	ptg000097l	2179855	-			ptg000160l	1677195	+	3			ptg000097l	2179855	-	210				ptg000097l	2179855	-
	ptg000015l	10367808	-			ptg000085l	7049403	?	6			ptg000015l	10367808	-	741				ptg000015l	10367808	-
	ptg000033l	3441989	-			ptg000097l	2179855	-	76			ptg000109l	5365582	?	102				ptg000033l	3441989	-
	ptg000109l	5365582	-			ptg000015l	10367808	-	285			ptg000033l	3441989	?	356				ptg000109l	5365582	-
	ptg000195l	60903	-			ptg000048l	14859484	?	1			ptg000042l	8259930	?	563				ptg000195l	60903	-
	ptg000042l	8259930	-			ptg000042l	8259930	?	206			ptg000065l	7596924	-	781				ptg000042l	8259930	-
	ptg000065l	7596924	-			ptg000109l	5365582	?	30			ptg000104l	2598281	?	203				ptg000065l	7596924	-
	ptg000104l	2598281	+			ptg000066l	19055412	?	1			ptg000087l	6876523	-	349				ptg000104l	2598281	+
	ptg000087l	6876523	-			ptg000106l	4528201	?	1			ptg000127l	3688288	+	179				ptg000087l	6876523	-
	ptg000127l	3688288	+			ptg000033l	3441989	?	124			ptg000039l	20612540	+	567				ptg000127l	3688288	+
	ptg000039l	20612540	+			ptg000065l	7596924	-	312										ptg000039l	20612540	+
						ptg000071l	9217161	?	13
						ptg000010l	32762578	?	8
						ptg000062l	10209034	?	1
						ptg000104l	2598281	?	68
						ptg000075l	18531690	?	3
						ptg000137l	1621071	?	7
						ptg000087l	6876523	-	137
						ptg000127l	3688288	+	55
						ptg000061l	13023460	?	4
						ptg000039l	20612540	+	157
Cq7B	ptg000040l	13942806	-		LG3	ptg000040l	13942806	-	40		Cq7B	ptg000040l	13942806	-	151	125.07		Cq7B	ptg000040l	13942806	-
	ptg000026l	16095382	-			ptg000026l	16095382	-	294			ptg000026l	16095382	-	793				ptg000026l	16095382	-
	ptg000160l	1677195	-			ptg000160l	1677195	?	33			ptg000043l	9972856	+	243				ptg000160l	1677195	-
	ptg000043l	9972856	+			ptg000043l	9972856	?	92			ptg000272l	178854	?	9				ptg000043l	9972856	+
	ptg000029l	6032111	+			ptg000029l	6032111	?	138			ptg000290l	120096	?	29				ptg000029l	6032111	+
	ptg000272l	178854	+			ptg000290l	120096	?	9			ptg000044l	616165	?	66				ptg000272l	178854	+
	ptg000290l	120096	+			ptg000272l	178854	?	8			ptg000160l	1677195	+	96				ptg000290l	120096	+
	ptg000044l	616165	+			ptg000044l	616165	?	25			ptg000029l	6032111	?	311				ptg000044l	616165	+
	ptg000091l	3991122	+			ptg000047l	27656066	?	1			ptg000091l	3991122	+	209				ptg000091l	3991122	+
	ptg000020l	8779631	-			ptg000091l	3991122	?	1			ptg000020l	8779631	-	583				ptg000020l	8779631	-
	ptg000149l	634982	+			ptg000096l	4947946	?	84			ptg000149l	634982	?	32				ptg000149l	634982	+
	ptg000162l	970927	+			ptg000070l	3556273	?	1			ptg000162l	970927	+	32				ptg000162l	970927	+
	ptg000061l	13023460	+			ptg000051l	10701954	?	1			ptg000061l	13023460	+	657				ptg000061l	13023460	+
						ptg000073l	9789732	?	1
						ptg000039l	20612540	?	4
						ptg000020l	8779631	-	241
						ptg000112l	7768834	-	5
						ptg000149l	634982	?	17
						ptg000162l	970927	+	12
						ptg000061l	13023460	+	284
Cq8B	ptg000030l	6315469	+		LG2	ptg000030l	6315469	+	53		Cq8B	ptg000030l	6315469	+				Cq8B	ptg000030l	6315469	+
	ptg000136l	5606317	+			ptg000136l	5606317	+	108			ptg000136l	5606317	+					ptg000136l	5606317	+
	ptg000051l	10701954	-			ptg000087l	6876523	?	4			ptg000051l	10701954	-					ptg000051l	10701954	-
	ptg000112l	7768834	+			ptg000051l	10701954	-	284			ptg000112l	7768834	+					ptg000112l	7768834	+
	ptg000116l	14656739	+			ptg000112l	7768834	?	173			ptg000110l	7028387	?					ptg000116l	14656739	+
	ptg000110l	7028387	-			ptg000065l	7596924	?	9			ptg000144l	333806	+					ptg000110l	7028387	-
	ptg000144l	333806	-			ptg000019l	31006730	?	1			ptg000116l	14656739	-					ptg000144l	333806	-
	ptg000152l	912884	+			ptg000049l	10055984	?	6			ptg000152l	912884	?					ptg000152l	912884	+
	ptg000073l	9789732	+			ptg000015l	10367808	?	2			ptg000073l	9789732	+					ptg000073l	9789732	+
	ptg000071l	9217161	-			ptg000116l	14656739	?	210			ptg000071l	9217161	-					ptg000071l	9217161	-
	ptg000120l	5352584	+			ptg000110l	7028387	?	193			ptg000120l	5352584	+					ptg000120l	5352584	+
						ptg000144l	333806	+	18
						ptg000010l	32762578	?	1
						ptg000090l	5379483	?	1
						ptg000043l	9972856	?	3
						ptg000152l	912884	?	22
						ptg000073l	9789732	+	253
						ptg000039l	20612540	?	5
Cq9B	ptg000037l	13639647	-		LG14	ptg000037l	13639647	-	172		Cq9B	ptg000037l	13639647	-	373	219.124		Cq9B	ptg000037l	13639647	-
	ptg000143l	2328608	-			ptg000143l	2328608	?	45			ptg000143l	2328608	?	106				ptg000143l	2328608	-
	ptg000024l	10890173	+			ptg000024l	10890173	+	164			ptg000024l	10890173	+	360				ptg000024l	10890173	+
	ptg000047l	27656066	-			ptg000047l	27656066	-	37			ptg000047l	27656066	-	104				ptg000047l	27656066	-
	ptg000001l	4898110	-			ptg000001l	4898110	?	3			ptg000001l	4898110	?	6				ptg000001l	4898110	-
	ptg000014l	4507074	-			ptg000014l	4507074	-	38			ptg000014l	4507074	-	98				ptg000014l	4507074	-
	ptg000086l	4773349	+			ptg000028l	19221588	?	2			ptg000086l	4773349	+	161				ptg000086l	4773349	+
						ptg000086l	4773349	+	89
						ptg000113l	5881997	?	3
						ptg000136l	5606317	?	4
						ptg000059l	17005135	?	1
Total		1272255159			Total		2282795726		13526				1238900979		29751	3205.27				1272206236
1Bold and italic letters indicate contigs corrected to the orientation of the contig on the linkage map. Bold letters indicate contigs that were oriented in the RagTag scaffold because the orientation of the contig could not be determined on the linkage map.
2The contigs on the chromosomes are in correspondence with the physical position bars at the bottom of the X-axis in Figure 1. Some chromosomes are represented in the same direction as the reference genome used in RagTag.

## Sheet: TableS5
Supplementary Table 5. BUSCO analysis of the scaffold sequences of quinoa J075 and J100 using an embryophyta_obd10 database.
	J075	J100
Complete BUSCOs (%)	99.2	99.1
Single-copy BUSCOs (%)	9.5	9.8
Duplicated-copy BUSCOs (%)	89.7	89.3
Fragmented BUSCOs (%)	0.1	0.1
Missing BUSCOs (%)	0.7	0.8
Total Busco groups	1614	1614

## Sheet: TableS6
Supplementary Table 6. Statistics of repeat annotation and genome quality assessed by LAI.
Category	Term	J075		J100
		Length (bp)	Per. of genome (%)	Length (bp)	Per. of genome (%)
LTR	Gypsy	434511786	33.6072	414931916	31.4373
	Copia	134077595	10.3702	148860225	11.2784
	EnSpm_CACTA	8183448	0.63295	7217457	0.54683
	hAT	13367065	1.03387	10778474	0.81663
	mixture	4890575	0.37826	4049333	0.3068
	MuDR_Mutator	20028639	1.54911	20242596	1.53368
	PIF_Harbinger	2373226	0.18356	2160882	0.16372
	Tc1_Mariner	1578994	0.12213	2088351	0.15822
	Unknown	319934999	24.7453	333643784	25.2785
LTR assembly index (LAI)*		17.4		17.75
*draft quality, LAI < 10; reference quality, 10 < LAI < 20; gold quality LAI > 20

## Sheet: TableS7
Supplementary Table 7. Number of predicted genes in quinoa J075 and J100.
Chromosome	J075		J100
	Genes	(%)	Genes	(%)
Cq1A	3325	5.09165	3379	5.20286
Cq2A	3313	5.07327	3348	5.15513
Cq3A	3575	5.47448	3537	5.44615
Cq4A	3319	5.08246	3315	5.10432
Cq5A	3829	5.86344	3825	5.8896
Cq6A	3838	5.87722	3854	5.93425
Cq7A	3326	5.09318	3231	4.97498
Cq8A	3367	5.15597	3360	5.17361
Cq9A	3389	5.18965	3314	5.10278
Cq1B	3102	4.75016	3008	4.63161
Cq2B	3942	6.03648	3916	6.02972
Cq3B	3571	5.46836	3517	5.41535
Cq4B	3481	5.33054	3430	5.28139
Cq5B	3834	5.87109	3884	5.98044
Cq6B	3979	6.09314	3911	6.02202
Cq7B	3526	5.39945	3508	5.40149
Cq8B	3438	5.26469	3350	5.15821
Cq9B	3063	4.69044	2987	4.59928
Unknown	2086	3.19434	2271	3.4968
Total	65303	100	64945	100

## Sheet: TableS8
Supplementary Table 8. Summary of orthologous genes comparison among species by OrthoFinder.
	J075		J100		QQ74 (gid60716)		B. vulgaris	A. hypochondriacus	A. thaliana	O. sativa	Z. mays
	A	B	A	B	A	B
Number of genes	27158	27791	27014	27347	27140	27687	21587	23879	27628	35775	39756
Number of genes in orthogroups	26989	27663	26873	27197	26951	27531	21000	21851	24971	29232	35497
Number of unassigned genes	169	128	141	150	189	156	587	2028	2657	6543	4259
Percentage of genes in orthogroups	99.4	99.5	99.5	99.5	99.3	99.4	97.3	91.5	90.4	81.7	89.3
Percentage of unassigned genes	0.6	0.5	0.5	0.5	0.7	0.6	2.7	8.5	9.6	18.3	10.7
Number of orthogroups containing species	18793	18723	18777	18696	18768	18637	14445	14105	13189	16028	16283
Percentage of orthogroups containing species	60.2	60	60.2	59.9	60.1	59.7	46.3	45.2	42.3	51.4	52.2
Number of species-specific orthogroups	28	23	27	24	27	19	151	323	956	1315	1761
Number of genes in species-specific orthogroups	104	124	101	108	80	114	689	1041	4615	4292	7197
Percentage of genes in species-specific orthogroups	0.4	0.4	0.4	0.4	0.3	0.4	3.2	4.4	16.7	12	18.1

## Sheet: TableS9
Supplementary Table 9. GO biological process enrichment analysis for orthologous gene families that are unique to each quinoa line.
J075 A genome
GO category	Count	GO term	Ontology	p-value
GO:0015074	5	DNA integration	biological_process	1.0872e-18
GO:0032197	12	transposition, RNA-mediated	biological_process	0.00857998
GO:0042742	8	defense response to bacterium	biological_process	0.0131924
QQ74 A genome
GO category	Count	GO term	Ontology	p-value
GO:0042742	9	defense response to bacterium	biological_process	9.92276e-06
J075 B genome
GO category	Count	GO term	Ontology	p-value
GO:0015074	6	DNA integration	biological_process	3.27282e-12
GO:0032197	2	transposition, RNA-mediated	biological_process	1.36098e-06
GO:0040008	3	regulation of growth	biological_process	3.81668e-05
GO:0046777	4	protein autophosphorylation	biological_process	0.000228348
GO:0048364	2	root development	biological_process	0.00106817
J100 B genome
GO category	Count	GO term	Ontology	p-value
GO:0043181	7	vacuolar sequestering	biological_process	1.17858e-08
GO:0010228	3	vegetative to reproductive phase transition of meristem	biological_process	0.000617344
QQ74 B genome
GO category	Count	GO term	Ontology	p-value
GO:0071025	2	RNA surveillance	biological_process	0.0104757

## Sheet: TableS10
Supplementary Table 10. Expanded gene families specific to quinoa genomes in Figure 5.
J075A
orthogroup ID	Protein number	Swiss prot ID	Annotation	J075		J100		QQ74 (gid60716)		B. vulgaris	A. hypochondriacus	A. thaliana	O.sativa	Z.mays
				A	B	A	B	A	B
orthogroup8	235	P16423	GO:0003964; F:RNA-directed DNA polymerase activity; IEA:UniProtKB-KW	50	31	29	26	57	28	11	0	1	2	0
orthogroup10	192	P0C2F6	GO:0004523; F:RNA-DNA hybrid ribonuclease activity; IEA:UniProtKB-EC	40	32	22	29	32	29	0	5	0	2	1
orthogroup40	116	N/A	N/A	37	12	23	10	24	7	0	0	2	1	0
orthogroup56	104	Q0D5R3	GO:0006468; P:protein phosphorylation; IBA:GO_Central	8	9	6	15	6	7	11	4	15	14	9
orthogroup73	96	Q8VWZ7	GO:0016099; P:monoterpenoid biosynthetic process; IDA:UniProtKB	7	9	6	9	6	10	17	12	7	9	4
orthogroup81	93	P59226	GO:0006334; P:nucleosome assembly; IBA:GO_Central	6	3	4	3	4	3	13	14	14	12	17
orthogroup86	91	O48958	GO:0010132; P:dhurrin biosynthetic process; IEA:UniProtKB-UniPathway	8	13	7	13	7	11	10	6	14	1	1
orthogroup95	86	N/A	N/A	16	11	14	10	12	12	7	2	0	0	2
orthogroup98	86	Q9M2N5	GO:0009791; P:post-embryonic development; IMP:TAIR	16	15	13	13	14	14	0	0	0	0	1
orthogroup108	81	Q9SND9	GO:0016747; F:transferase activity, transferring acyl groups other than amino-acyl groups; IEA:InterPro	11	9	10	9	10	9	9	6	4	3	1
orthogroup113	79	Q6AVI0	GO:0009791; P:post-embryonic development; IMP:UniProtKB	10	14	9	15	8	8	4	7	0	3	1
orthogroup117	79	N/A	N/A	23	1	20	2	20	2	9	0	1	1	0
orthogroup127	76	Q7XPY2	GO:0051453; P:regulation of intracellular pH; IBA:GO_Central	7	5	6	5	6	5	7	3	11	8	13
orthogroup130	75	Q2QMT2	GO:0003677; F:DNA binding; IEA:UniProtKB-KW	17	7	15	7	14	6	2	1	0	5	1
orthogroup132	75	P04323	GO:0015074; P:DNA integration; IEA:InterPro	5	26	1	18	4	19	1	0	0	1	0
orthogroup153	71	N/A	N/A	28	14	5	9	4	8	1	0	0	2	0
orthogroup169	68	Q9FTA0	N/A	7	6	5	7	6	7	5	6	4	5	10
orthogroup185	64	Q94LW3	GO:0010089; P:xylem development; IEA:EnsemblPlants	9	14	8	15	0	3	2	9	1	1	2
orthogroup194	61	Q7XSA2	GO:0031047; P:gene silencing by RNA; IEA:UniProtKB-KW	5	4	4	4	4	4	3	6	3	12	12
orthogroup201	60	N/A	N/A	13	2	12	3	12	2	5	6	2	1	2
orthogroup213	59	P17801	GO:0048544; P:recognition of pollen; IEA:InterPro	5	2	2	2	2	2	7	4	0	26	7
orthogroup214	59	B9FJG3	GO:0009791; P:post-embryonic development; IMP:UniProtKB	12	9	10	12	6	8	1	0	0	1	0
orthogroup240	55	Q6NMQ7	GO:0009744; P:response to sucrose; IEP:TAIR	5	6	4	6	4	5	5	9	5	3	3
orthogroup271	52	N/A	N/A	4	4	3	3	3	3	8	8	0	10	6
orthogroup280	51	Q8LPS2	GO:0009615; P:response to virus; IEP:TAIR	6	3	4	3	3	5	4	21	0	1	1
orthogroup284	51	Q69T31	GO:0005987; P:sucrose catabolic process; IMP:UniProtKB	5	5	4	5	4	4	4	6	5	3	6
orthogroup287	51	Q9FPT1	GO:0006511; P:ubiquitin-dependent protein catabolic process; IEA:InterPro	10	2	9	2	2	2	6	2	15	0	1
orthogroup344	46	Q9LMT7	GO:0040008; P:regulation of growth; IEA:UniProtKB-KW	5	4	4	4	4	4	0	5	12	3	1
orthogroup354	46	P16025	GO:0006351; P:transcription, DNA-templated; IEA:UniProtKB-UniRule	6	8	2	4	5	8	2	1	1	1	8
orthogroup379	45	Q39828	GO:0000266; P:mitochondrial fission; IBA:GO_Central	4	4	3	4	3	4	4	3	6	4	6
orthogroup406	44	N/A	N/A	9	5	6	5	6	7	2	0	0	1	3
orthogroup413	43	Q9LUH2	GO:0009636; P:response to toxic substance; ISS:TAIR	5	5	4	5	4	4	6	3	2	3	2
orthogroup450	41	P46617	GO:0015979; P:photosynthesis; IEA:UniProtKB-UniRule	4	6	2	4	3	4	3	3	1	1	10
orthogroup457	41	N/A	N/A	7	12	4	10	0	7	0	0	0	1	0
orthogroup501	39	Q94HW2	GO:0006310; P:DNA recombination; IEA:UniProtKB-KW	19	0	9	1	6	1	1	0	0	2	0
orthogroup519	38	P52580	GO:0010438; P:cellular response to sulfur starvation; IEP:AgBase	6	3	4	3	4	3	1	2	5	5	2
orthogroup575	36	Q9ZP55	GO:0000266; P:mitochondrial fission; IBA:GO_Central	3	6	2	6	2	6	2	3	2	2	2
orthogroup628	35	F4HX80	GO:0006629; P:lipid metabolic process; IEA:UniProtKB-KW	8	2	5	2	4	2	1	2	4	3	2
orthogroup670	34	Q9H6T3	GO:0097255; C:R2TP complex; IDA:UniProtKB	7	2	6	2	6	2	2	5	0	0	2
orthogroup672	34	Q6L399	GO:0018298; P:protein-chromophore linkage; IEA:UniProtKB-KW	4	6	1	1	3	4	3	1	1	1	9
orthogroup673	34	N/A	N/A	14	3	2	4	1	6	0	0	1	3	0
orthogroup695	33	P06453	GO:0015986; P:ATP synthesis coupled proton transport; IEA:UniProtKB-UniRule	5	6	4	1	4	6	1	4	1	1	0
orthogroup701	33	O35130	GO:0070475; P:rRNA base methylation; IBA:GO_Central	9	1	8	1	8	1	1	1	1	1	1
orthogroup715	32	Q9LRR4	GO:0006952; P:defense response; IEA:UniProtKB-KW	5	7	4	6	1	6	0	1	0	2	0
orthogroup730	32	Q6CZZ1	GO:0006412; P:translation; IEA:UniProtKB-UniRule	6	1	5	1	4	4	4	2	2	2	1
orthogroup783	31	F4K3G5	GO:0010228; P:vegetative to reproductive phase transition of meristem; IMP:UniProtKB	2	4	1	3	1	3	2	2	2	4	7
orthogroup786	31	Q9FKT1	GO:0045927; P:positive regulation of growth; IMP:UniProtKB	9	3	3	3	3	3	2	3	0	1	1
orthogroup802	31	Q6NN02	GO:0005634; C:nucleus; IDA:TAIR	5	3	3	3	1	3	1	3	1	2	6
orthogroup850	30	Q9SHB5	GO:0043565; F:sequence-specific DNA binding; IEA:InterPro	4	2	2	2	2	2	2	2	0	7	5
orthogroup1008	28	N/A	N/A	4	2	2	2	2	2	4	4	0	1	5
orthogroup1023	28	P09562	GO:0006351; P:transcription, DNA-templated; IEA:UniProtKB-UniRule	5	6	1	1	2	4	2	0	1	1	5
orthogroup1135	27	P08770	GO:0032196; P:transposition; IEA:UniProtKB-KW	6	4	4	5	1	1	1	0	0	5	0
orthogroup1203	26	N/A	N/A	3	3	2	3	2	3	4	2	2	1	1
orthogroup1225	26	P86888	N/A	3	3	2	3	2	3	2	2	4	1	1
orthogroup1232	26	P46087	GO:0070475; P:rRNA base methylation; IBA:GO_Central	4	3	2	3	2	3	1	2	2	2	2
orthogroup1233	26	P08770	GO:0032196; P:transposition; IEA:UniProtKB-KW	3	8	1	4	0	8	0	1	0	1	0
orthogroup1349	25	Q9LUC4	N/A	5	2	4	3	3	1	0	2	4	0	1
orthogroup1454	24	P16037	GO:0006412; P:translation; IEA:UniProtKB-UniRule	2	2	1	1	1	1	1	2	1	1	11
orthogroup1461	24	Q10B19	GO:0030488; P:tRNA methylation; IDA:UniProtKB	5	2	4	2	4	2	1	1	1	1	1
orthogroup1608	23	Q0DTM7	GO:0007088; P:regulation of mitotic nuclear division; IBA:GO_Central	6	1	4	1	5	1	1	1	1	1	1
orthogroup1702	23	Q9JI13	GO:0000462; P:maturation of SSU-rRNA from tricistronic rRNA transcript (SSU-rRNA, 58S rRNA, LSU-rRNA); IBA:GO_Central	5	2	3	2	3	2	1	1	2	1	1
orthogroup1711	23	Q9Z2F6	GO:0006351; P:transcription, DNA-templated; ISO:MGI	4	6	2	4	1	4	1	0	0	1	0
orthogroup1766	22	Q9C7S5	GO:0009826; P:unidimensional cell growth; IMP:TAIR	2	1	1	1	1	0	0	3	0	8	5
orthogroup1830	22	Q9SYH2	GO:0006366; P:transcription by RNA polymerase II; IBA:GO_Central	3	2	2	2	2	2	1	3	1	2	2
orthogroup1876	22	Q9T0K7	GO:0006635; P:fatty acid beta-oxidation; IBA:GO_Central	3	3	2	3	2	3	1	1	2	1	1
orthogroup2000	21	F4HZX7	GO:0006486; P:protein glycosylation; IEA:UniProtKB-UniPathway	2	2	1	2	1	2	2	2	3	1	3
orthogroup2016	21	Q3V518	GO:0009767; P:photosynthetic electron transport chain; IEA:InterPro	4	3	1	1	2	2	3	2	1	2	0
orthogroup2151	21	Q8VZG2	GO:0009863; P:salicylic acid mediated signaling pathway; IMP:TAIR	2	1	1	1	1	1	1	0	7	4	2
orthogroup2170	21	P10978	GO:0015074; P:DNA integration; IEA:InterPro	6	4	2	2	4	2	0	0	0	1	0
orthogroup2195	20	P11705	GO:0006351; P:transcription, DNA-templated; IEA:UniProtKB-UniRule	3	5	1	1	2	2	1	3	1	1	0
orthogroup2225	20	Q9XYL0	GO:0006972; P:hyperosmotic response; IEP:dictyBase	4	1	3	1	3	1	1	1	3	1	1
orthogroup2323	20	N/A	N/A	4	2	2	2	2	2	2	1	2	0	1
orthogroup2559	19	A8WAT2	GO:0005524; F:ATP binding; IEA:UniProtKB-KW	7	2	1	2	1	2	0	1	1	1	1
orthogroup2659	19	Q9LJF9	N/A	2	3	1	3	1	2	0	2	1	4	0
orthogroup2759	18	Q8RXF1	GO:0000398; P:mRNA splicing, via spliceosome; ISS:UniProtKB	3	1	2	1	2	1	1	2	2	1	2
orthogroup2774	18	Q9CAA4	GO:0006351; P:transcription, DNA-templated; IMP:TAIR	2	1	1	1	1	1	1	4	2	2	2
orthogroup2819	18	N/A	N/A	3	1	1	1	2	1	3	1	1	1	3
orthogroup2896	18	Q94KJ7	GO:0006904; P:vesicle docking involved in exocytosis; IEA:InterPro	2	3	1	3	1	3	1	1	1	1	1
orthogroup2930	18	A8EXP6	GO:0009408; P:response to heat; IEA:InterPro	5	1	2	1	2	1	1	2	1	1	1
orthogroup2974	18	Q945J4	GO:0009863; P:salicylic acid mediated signaling pathway; IBA:GO_Central	2	1	1	1	1	1	1	2	5	1	2
orthogroup3276	17	Q6H7M3	GO:0030001; P:metal ion transport; IEA:InterPro	3	1	2	1	2	1	1	3	1	1	1
orthogroup3294	17	Q6AWT8	GO:0009737; P:response to abscisic acid; IMP:TAIR	2	1	1	1	1	1	2	1	1	3	3
orthogroup3446	17	Q43270	GO:0046470; P:phosphatidylcholine metabolic process; IEA:InterPro	3	3	2	3	2	3	0	0	0	0	1
orthogroup3747	16	N/A	N/A	2	2	1	2	1	2	0	1	3	1	1
orthogroup3861	16	N/A	N/A	2	1	1	1	1	1	1	1	5	1	1
orthogroup3909	16	O65201	GO:0001676; P:long-chain fatty acid metabolic process; IDA:TAIR	2	1	1	1	1	1	1	1	1	1	5
orthogroup3952	16	O65679	GO:0010283; F:pinoresinol reductase activity; ISS:TAIR	4	1	2	1	2	1	1	1	1	1	1
orthogroup4039	15	Q7XA42	GO:0006952; P:defense response; IEA:UniProtKB-KW	4	0	3	0	3	0	0	4	0	1	0
orthogroup4052	15	O65202	GO:0009611; P:response to wounding; IEP:TAIR	2	1	1	1	1	1	1	2	2	1	2
orthogroup4062	15	N/A	N/A	3	1	2	1	2	1	1	1	1	1	1
orthogroup4181	15	N/A	N/A	2	2	1	2	1	2	1	1	1	1	1
orthogroup4592	15	N/A	N/A	3	1	2	1	2	1	1	1	1	1	1
orthogroup5112	14	P49043	GO:0008234; F:cysteine-type peptidase activity; IEA:UniProtKB-KW	5	0	2	0	3	1	1	1	0	1	0
orthogroup5501	14	Q9ZPR0	GO:0006744; P:ubiquinone biosynthetic process; IEA:UniProtKB-UniRule	2	1	1	1	1	1	1	2	1	2	1
orthogroup5838	14	Q9SZL8	GO:0006355; P:regulation of transcription, DNA-templated; IEA:InterPro	2	3	1	3	1	1	2	0	0	1	0
orthogroup5859	14	Q94HW2	GO:0006310; P:DNA recombination; IEA:UniProtKB-KW	5	1	3	2	1	1	0	0	0	1	0
orthogroup6308	13	Q9LMT2	GO:0043631; P:RNA polyadenylation; IDA:TAIR	2	1	0	1	1	1	0	1	0	2	4
orthogroup6449	13	N/A	N/A	2	1	1	1	1	1	2	1	1	1	1
orthogroup6495	13	P82163	GO:0006412; P:translation; IEA:InterPro	2	1	1	1	1	1	2	1	1	1	1
orthogroup7244	13	P0C2F6	GO:0004523; F:RNA-DNA hybrid ribonuclease activity; IEA:UniProtKB-EC	2	1	1	2	1	3	0	0	1	2	0
orthogroup7290	13	N/A	N/A	4	1	3	1	2	1	0	0	0	1	0
orthogroup7318	13	Q9ZUA2	GO:0005739; C:mitochondrion; IBA:GO_Central	4	1	3	1	3	0	0	0	0	0	1
orthogroup9187	12	Q9S9P3	GO:0080188; P:RNA-directed DNA methylation; IGI:TAIR	2	1	1	1	1	1	1	0	1	2	1
orthogroup10948	11	N/A	N/A	2	0	1	0	1	0	1	2	1	2	1
orthogroup11047	11	P24555	GO:0070008; F:serine-type exopeptidase activity; IEA:InterPro	2	1	1	1	1	1	0	1	1	1	1
orthogroup13112	10	Q8W033	GO:0009414; P:response to water deprivation; IEP:TAIR	4	0	3	0	2	0	0	0	0	1	0
orthogroup13132	10	Q7LHG5	GO:0032197; P:transposition, RNA-mediated; ISS:SGD	2	4	1	1	1	0	0	0	0	1	0
orthogroup14194	9	N/A	N/A	2	2	1	2	0	1	0	0	0	0	1
orthogroup14261	9	N/A	N/A	2	2	0	1	0	3	0	0	0	1	0
orthogroup14908	8	N/A	N/A	2	0	1	0	1	0	0	1	0	3	0
orthogroup15415	8	A1A698	GO:0006468; P:protein phosphorylation; IDA:UniProtKB	4	0	2	0	1	0	0	0	0	0	1
orthogroup16827	6	P10978	GO:0015074; P:DNA integration; IEA:InterPro	2	0	1	1	1	0	0	0	0	1	0
orthogroup17206	6	Q5Z9E2	GO:0015267; F:channel activity; IEA:InterPro	2	0	1	0	1	0	0	0	0	1	1
orthogroup19436	4	P11482	GO:0007017; P:microtubule-based process; IEA:InterPro	2	0	0	0	0	0	1	0	0	1	0
orthogroup19562	4	Q8S3J3	GO:0019628; P:urate catabolic process; IEA:UniProtKB-UniPathway	2	0	0	0	1	0	0	0	0	1	0
J100A
orthogroup ID	Protein number	Swiss prot ID	Annotation	J075		J100		QQ74 (gid60716)		B. vulgaris	A. hypochondriacus	A. thaliana	O.sativa	Z.mays
				A	B	A	B	A	B
orthogroup3	325	N/A	N/A	32	46	43	68	28	46	54	0	3	4	1
orthogroup4	263	P92555	GO:0005739; C:mitochondrion; IEA:UniProtKB-SubCell	45	40	51	31	33	32	27	2	0	2	0
orthogroup7	246	Q8L5A7	GO:0009753; P:response to jasmonic acid; IEP:TAIR	20	29	24	26	23	29	40	17	17	13	8
orthogroup14	153	Q5SVZ6	GO:0006357; P:regulation of transcription by RNA polymerase II; IBA:GO_Central	7	15	21	37	10	7	43	0	9	3	1
orthogroup17	150	Q9LNG5	GO:0004721; F:phosphoprotein phosphatase activity; IEA:UniProtKB-KW	16	21	31	21	32	19	1	0	1	6	2
orthogroup19	149	Q75RY2	GO:0009556; P:microsporogenesis; IDA:Gramene	18	12	19	12	18	8	19	21	1	7	14
orthogroup26	135	P92555	GO:0005739; C:mitochondrion; IEA:UniProtKB-SubCell	22	23	23	27	10	21	2	0	2	5	0
orthogroup27	133	A6QPH9	GO:0006357; P:regulation of transcription by RNA polymerase II; IBA:GO_Central	8	14	13	14	11	16	38	1	6	0	12
orthogroup46	109	P09189	GO:0005524; F:ATP binding; IEA:UniProtKB-KW	7	9	10	14	9	8	22	4	6	9	11
orthogroup97	86	N/A	N/A	2	29	3	26	1	19	3	2	0	1	0
orthogroup104	83	Q9LKR4	GO:0006355; P:regulation of transcription, DNA-templated; IEA:InterPro	4	8	5	10	4	10	29	10	0	3	0
orthogroup115	79	Q9LMN8	GO:0007166; P:cell surface receptor signaling pathway; IBA:GO_Central	7	11	9	10	6	9	9	7	5	4	2
orthogroup121	78	Q9FYF9	GO:0016567; P:protein ubiquitination; IEA:UniProtKB-UniPathway	29	1	33	1	9	1	1	0	2	0	1
orthogroup123	77	Q60EW9	GO:0005886; C:plasma membrane; IEA:UniProtKB-SubCell	9	6	10	6	5	6	7	7	6	6	9
orthogroup124	77	C0LGD6	GO:0004674; F:protein serine/threonine kinase activity; IEA:UniProtKB-KW	3	2	4	2	3	2	0	0	42	14	5
orthogroup139	73	Q9SKK2	GO:0005886; C:plasma membrane; IEA:UniProtKB-SubCell	9	2	11	3	6	3	6	11	0	15	7
orthogroup155	70	Q7XA40	GO:0006952; P:defense response; IEA:UniProtKB-KW	6	8	11	8	7	8	17	1	2	0	2
orthogroup197	61	N/A	N/A	6	4	16	22	2	6	1	0	1	3	0
orthogroup203	60	N/A	N/A	6	10	8	13	7	11	2	1	1	1	0
orthogroup206	60	N/A	N/A	1	6	14	28	4	6	0	0	0	1	0
orthogroup211	59	A2XQE8	GO:0009739; P:response to gibberellin; IEA:EnsemblPlants	2	6	3	3	2	3	5	3	8	5	19
orthogroup227	57	N/A	N/A	6	7	8	7	6	7	4	2	1	1	8
orthogroup233	56	Q9LKR4	GO:0006355; P:regulation of transcription, DNA-templated; IEA:InterPro	7	10	11	11	5	9	2	0	0	1	0
orthogroup239	55	P05494	GO:0015986; P:ATP synthesis coupled proton transport; IEA:InterPro	3	4	4	2	3	7	3	2	4	2	21
orthogroup255	54	Q8T391	GO:0015074; P:DNA integration; IEA:InterPro	3	0	17	17	12	4	0	0	0	1	0
orthogroup274	52	N/A	N/A	5	7	10	11	6	4	3	1	0	1	4
orthogroup306	50	N/A	N/A	5	9	7	12	4	10	2	0	0	1	0
orthogroup322	48	N/A	N/A	1	2	9	14	9	6	1	5	0	1	0
orthogroup332	47	P49201	GO:0006412; P:translation; IBA:GO_Central	6	5	8	5	5	3	1	3	2	2	7
orthogroup357	46	Q9LMP1	GO:0009826; P:unidimensional cell growth; IMP:TAIR	2	4	8	4	3	4	6	11	0	2	2
orthogroup408	44	Q94HW2	GO:0006310; P:DNA recombination; IEA:UniProtKB-KW	7	2	14	3	13	2	1	0	0	2	0
orthogroup513	38	Q9LYS2	GO:0055085; P:transmembrane transport; IBA:GO_Central	3	3	4	3	3	3	6	8	1	2	2
orthogroup652	34	Q8LN49	GO:0005576; C:extracellular region; IEA:UniProtKB-SubCell	5	3	6	3	2	3	2	2	0	3	5
orthogroup653	34	P21885	GO:0008295; P:spermidine biosynthetic process; IEA:UniProtKB-KW	3	4	4	4	3	4	8	3	0	0	1
orthogroup707	33	P93295	GO:0005739; C:mitochondrion; IEA:UniProtKB-SubCell	4	3	8	6	6	4	1	0	0	1	0
orthogroup740	32	Q61702	GO:0030212; P:hyaluronan metabolic process; IEA:InterPro	3	2	5	2	4	2	4	5	0	3	2
orthogroup852	30	P0C8Q8	GO:0009451; P:RNA modification; IBA:GO_Central	2	0	3	0	2	0	0	3	1	2	17
orthogroup949	29	Q9M202	GO:0006355; P:regulation of transcription, DNA-templated; TAS:TAIR	4	1	5	1	4	1	1	0	3	3	6
orthogroup1002	28	Q9ZPH9	GO:0008168; F:methyltransferase activity; IEA:UniProtKB-KW	1	3	2	3	1	3	3	2	3	3	4
orthogroup1164	26	Q9N1Q0	GO:0000387; P:spliceosomal snRNP assembly; ISS:UniProtKB	3	2	5	2	3	2	1	4	2	0	2
orthogroup1254	26	Q43207	GO:0003755; F:peptidyl-prolyl cis-trans isomerase activity; IEA:UniProtKB-KW	1	0	5	8	4	7	0	0	0	0	1
orthogroup1387	25	P06589	GO:0006412; P:translation; IEA:UniProtKB-UniRule	3	2	4	1	3	3	2	0	1	3	3
orthogroup1526	24	P42322	GO:0005509; F:calcium ion binding; IEA:InterPro	4	1	5	1	4	1	1	1	1	2	3
orthogroup1606	23	Q9SDK9	GO:0006260; P:DNA replication; IEA:UniProtKB-KW	4	1	5	1	4	1	1	1	2	1	2
orthogroup1752	22	O23305	N/A	2	2	4	2	2	2	1	2	2	1	2
orthogroup1762	22	O23657	GO:0032482; P:Rab protein signal transduction; IBA:GO_Central	1	1	2	1	1	1	2	3	3	2	5
orthogroup1765	22	N/A	N/A	2	2	3	2	2	2	3	3	1	1	1
orthogroup1960	21	Q8L4D8	GO:0005886; C:plasma membrane; IDA:TAIR	6	0	7	0	6	0	0	1	0	1	0
orthogroup2087	21	N/A	N/A	4	1	5	1	4	1	1	1	1	1	1
orthogroup2160	21	N/A	N/A	2	2	8	6	0	1	1	0	0	0	1
orthogroup2172	21	N/A	N/A	3	4	5	2	4	2	0	0	0	1	0
orthogroup2227	20	Q94A82	GO:0006742; P:NADP catabolic process; IBA:GO_Central	2	3	3	3	2	2	1	1	1	1	1
orthogroup2536	19	Q0JMB2	GO:0009791; P:post-embryonic development; TAS:UniProtKB	0	9	3	0	1	4	0	1	0	1	0
orthogroup2666	19	F4J8D3	GO:0009555; P:pollen development; IMP:TAIR	2	1	3	1	2	1	1	2	1	2	3
orthogroup2777	18	P58684	GO:0006465; P:signal peptide processing; IBA:GO_Central	1	2	2	2	1	2	1	2	2	2	1
orthogroup2815	18	O34358	GO:0004252; F:serine-type endopeptidase activity; IEA:InterPro	1	2	2	2	1	2	2	2	0	4	0
orthogroup2835	18	Q9LXG8	GO:0006952; P:defense response; IMP:TAIR	1	1	2	1	1	1	2	3	2	2	2
orthogroup2838	18	N/A	N/A	1	1	9	1	1	1	1	1	0	1	1
orthogroup2904	18	A6YIH8	GO:0016705; F:oxidoreductase activity, acting on paired donors, with incorporation or reduction of molecular oxygen; IEA:InterPro	1	0	2	0	1	2	0	5	0	3	4
orthogroup3094	17	Q9ASU7	GO:0000027; P:ribosomal large subunit assembly; IBA:GO_Central	3	1	4	1	2	1	0	2	1	1	1
orthogroup3387	17	Q9SZP8	GO:0003743; F:translation initiation factor activity; IEA:UniProtKB-KW	1	1	2	1	1	1	2	3	2	2	1
orthogroup3570	16	N/A	N/A	1	1	2	1	1	1	1	2	2	2	2
orthogroup3728	16	Q9LE59	GO:0010289; P:homogalacturonan biosynthetic process; IDA:TAIR	1	1	2	1	1	1	1	1	1	2	4
orthogroup3815	16	P83291	GO:0009651; P:response to salt stress; IEP:TAIR	2	1	4	1	2	1	1	1	1	1	1
orthogroup3979	16	Q7XA39	GO:0006952; P:defense response; IEA:UniProtKB-KW	1	2	2	2	1	2	4	0	0	2	0
orthogroup4081	15	N/A	N/A	2	1	3	1	2	1	1	2	1	0	1
orthogroup4208	15	Q8L7A4	GO:0046872; F:metal ion binding; IEA:UniProtKB-KW	1	1	2	1	1	1	1	2	1	2	2
orthogroup4400	15	Q5ZKD5	GO:0005730; C:nucleolus; IEA:UniProtKB-SubCell	1	2	2	2	1	2	1	1	1	1	1
orthogroup4717	15	N/A	N/A	2	1	6	1	2	1	0	0	1	1	0
orthogroup4761	15	Q948T9	GO:0004601; F:peroxidase activity; IEA:UniProtKB-KW	1	2	2	2	1	2	0	0	0	1	4
orthogroup4865	14	Q7XDQ7	N/A	2	1	3	1	1	1	1	1	1	1	1
orthogroup5409	14	Q9Y6Y8	GO:0006886; P:intracellular protein transport; TAS:ProtInc	2	0	3	1	1	0	1	1	2	1	2
orthogroup5423	14	Q0E0Q3	GO:0070212; P:protein poly-ADP-ribosylation; IBA:GO_Central	1	1	2	1	1	1	3	1	1	1	1
orthogroup5469	14	Q9LS08	GO:0080147; P:root hair cell development; IMP:TAIR	1	2	2	2	1	2	1	1	0	1	1
orthogroup5865	14	P10978	GO:0015074; P:DNA integration; IEA:InterPro	1	2	2	3	1	4	0	0	0	1	0
orthogroup6623	13	N/A	N/A	1	1	2	1	1	1	1	2	1	1	1
orthogroup7324	13	N/A	N/A	2	2	3	2	1	2	0	0	0	1	0
orthogroup7426	12	Q55680	GO:0004672; F:protein kinase activity; IEA:InterPro	2	0	3	0	2	0	1	1	1	1	1
orthogroup9243	12	N/A	N/A	2	2	3	2	0	2	0	0	0	1	0
orthogroup9890	11	P60498	GO:0008137; F:NADH dehydrogenase (ubiquinone) activity; IEA:InterPro	1	2	2	1	0	2	0	1	1	1	0
orthogroup11270	11	N/A	N/A	1	1	2	1	1	1	1	1	1	1	0
orthogroup12110	11	Q9SI06	GO:0004674; F:protein serine/threonine kinase activity; IEA:UniProtKB-KW	2	1	3	1	2	1	0	0	0	1	0
orthogroup12386	10	N/A	N/A	2	0	3	0	2	0	0	1	1	1	0
orthogroup12571	10	Q2QYY8	GO:0018298; P:protein-chromophore linkage; IEA:UniProtKB-KW	0	1	4	1	0	1	1	1	0	1	0
orthogroup13009	10	N/A	N/A	0	0	2	0	1	0	0	0	1	5	1
orthogroup13103	10	P24067	GO:0030433; P:ubiquitin-dependent ERAD pathway; IBA:GO_Central	2	1	3	1	1	1	0	0	0	0	1
orthogroup13125	10	N/A	N/A	3	0	4	0	2	0	0	0	0	1	0
orthogroup13187	10	P05494	GO:0015986; P:ATP synthesis coupled proton transport; IEA:InterPro	1	1	2	2	0	2	0	0	0	0	2
orthogroup14910	8	P17801	GO:0048544; P:recognition of pollen; IEA:InterPro	2	0	3	0	1	0	0	1	0	1	0
orthogroup16201	7	Q9Z0H0	GO:0010571; P:positive regulation of nuclear cell cycle DNA replication; ISO:MGI	2	0	3	0	1	0	0	0	0	0	1
orthogroup16220	7	N/A	N/A	1	1	2	1	1	0	0	0	0	1	0
orthogroup18453	5	N/A	N/A	1	0	2	0	1	0	0	0	0	1	0
orthogroup19991	4	P24465	GO:0009835; P:fruit ripening; IEA:UniProtKB-KW	0	0	2	0	1	0	0	0	0	1	0
orthogroup20017	4	Q9C5Y0	GO:0009409; P:response to cold; IMP:TAIR	0	0	2	0	0	0	0	0	0	1	1
QQ74A
orthogroup ID	Protein number	Swiss prot ID	Annotation	J075		J100		QQ74 (gid60716)		B. vulgaris	A. hypochondriacus	A. thaliana	O.sativa	Z.mays
				A	B	A	B	A	B
orthogroup8	235	P16423	GO:0003964; F:RNA-directed DNA polymerase activity; IEA:UniProtKB-KW	50	31	29	26	57	28	11	0	1	2	0
orthogroup12	173	P08770	GO:0032196; P:transposition; IEA:UniProtKB-KW	17	31	16	37	22	40	7	1	0	1	1
orthogroup17	150	Q9LNG5	GO:0004721; F:phosphoprotein phosphatase activity; IEA:UniProtKB-KW	16	21	31	21	32	19	1	0	1	6	2
orthogroup18	149	Q38CE9	GO:0000723; P:telomere maintenance; ISA:GeneDB	7	31	3	28	14	59	1	1	0	4	1
orthogroup23	140	O22715	GO:0016192; P:vesicle-mediated transport; IEA:InterPro	14	32	14	29	17	28	0	0	0	3	3
orthogroup66	99	Q9UR07	GO:0006310; P:DNA recombination; IEA:UniProtKB-KW	14	9	16	17	18	21	2	0	1	1	0
orthogroup88	90	P10401	GO:0015074; P:DNA integration; IEA:InterPro	13	16	11	17	14	14	3	0	0	2	0
orthogroup100	85	P11143	GO:0006986; P:response to unfolded protein; IBA:GO_Central	10	15	10	16	15	17	0	0	0	1	1
orthogroup103	84	Q9S793	GO:0006355; P:regulation of transcription, DNA-templated; IEA:InterPro	10	16	10	16	14	17	0	0	0	1	0
orthogroup128	76	N/A	N/A	1	4	2	3	5	2	57	0	0	0	2
orthogroup193	61	P04907	GO:0009635; P:response to herbicide; IDA:AgBase	7	6	7	6	8	6	6	6	7	1	1
orthogroup219	58	Q8LIL0	GO:0009813; P:flavonoid biosynthetic process; IDA:UniProtKB	7	7	7	7	9	7	7	2	1	2	2
orthogroup221	58	Q7XCL0	GO:0005576; C:extracellular region; IEA:UniProtKB-SubCell	6	4	6	4	7	5	7	10	3	3	3
orthogroup230	56	A2WZ60	GO:0071731; P:response to nitric oxide; IEA:EnsemblPlants	6	6	6	6	8	6	4	7	4	1	2
orthogroup269	52	Q66PF2	GO:0016758; F:transferase activity, transferring hexosyl groups; IEA:InterPro	3	4	3	4	5	4	1	3	3	15	7
orthogroup286	51	N/A	N/A	1	1	1	0	10	9	0	1	0	0	28
orthogroup303	50	Q3EBZ2	GO:0016567; P:protein ubiquitination; IDA:TAIR	5	4	5	4	7	4	2	2	16	1	0
orthogroup322	48	N/A	N/A	1	2	9	14	9	6	1	5	0	1	0
orthogroup323	48	P48183	GO:0009635; P:response to herbicide; IEA:UniProtKB-KW	4	4	3	2	5	3	1	5	1	2	18
orthogroup373	45	P49211	GO:0006412; P:translation; IEA:InterPro	6	3	6	3	7	3	3	4	2	3	5
orthogroup408	44	Q94HW2	GO:0006310; P:DNA recombination; IEA:UniProtKB-KW	7	2	14	3	13	2	1	0	0	2	0
orthogroup433	42	P29060	GO:0000272; P:polysaccharide catabolic process; IEA:UniProtKB-KW	4	3	4	3	5	3	6	1	1	4	8
orthogroup449	41	O48956	GO:0016705; F:oxidoreductase activity, acting on paired donors, with incorporation or reduction of molecular oxygen; IEA:InterPro	5	4	5	4	6	4	4	2	3	2	2
orthogroup485	39	O48716	GO:0009846; P:pollen germination; IDA:TAIR	4	7	4	4	6	4	4	3	0	1	2
orthogroup497	39	P04464	GO:0019904; F:protein domain specific binding; IPI:CAFA	1	1	1	1	2	1	1	1	7	10	13
orthogroup522	38	Q8GUH1	GO:0004842; F:ubiquitin-protein transferase activity; IEA:InterPro	3	2	3	2	4	2	4	5	5	7	1
orthogroup602	35	A2Y075	GO:0016021; C:integral component of membrane; IEA:UniProtKB-KW	4	2	4	2	5	2	4	4	3	4	1
orthogroup643	34	A1EA53	GO:0006412; P:translation; IEA:UniProtKB-UniRule	0	3	0	0	4	4	8	2	2	5	6
orthogroup650	34	A9L9D9	GO:0005524; F:ATP binding; IEA:UniProtKB-KW	2	4	3	3	9	8	1	1	2	0	1
orthogroup685	33	Q5VRM7	GO:0016125; P:sterol metabolic process; IBA:GO_Central	3	4	3	4	5	4	3	2	2	1	2
orthogroup736	32	Q9LMX7	GO:0040009; P:regulation of growth rate; IMP:TAIR	4	3	4	3	5	3	1	2	2	2	3
orthogroup743	32	Q9ZVC9	GO:0006355; P:regulation of transcription, DNA-templated; IEA:InterPro	3	3	3	3	4	3	3	1	3	6	0
orthogroup745	32	Q948T6	GO:0009651; P:response to salt stress; IDA:UniProtKB	3	4	3	3	4	3	2	2	2	2	4
orthogroup805	31	Q6L395	GO:0019684; P:photosynthesis, light reaction; IEA:UniProtKB-UniRule	1	5	1	1	4	0	5	0	1	3	10
orthogroup844	30	Q92503	GO:0039536; P:negative regulation of RIG-I signaling pathway; IMP:UniProtKB	3	3	3	3	4	0	4	5	2	1	2
orthogroup846	30	Q8VYN9	GO:0002238; P:response to molecule of fungal origin; IDA:TAIR	2	2	2	2	3	2	1	2	3	3	8
orthogroup873	30	Q5NAI4	GO:0016042; P:lipid catabolic process; IEA:UniProtKB-KW	4	3	4	3	6	3	3	1	1	1	1
orthogroup972	28	N/A	N/A	2	2	2	2	3	2	2	3	2	2	6
orthogroup992	28	Q9M2R1	GO:0007088; P:regulation of mitotic nuclear division; IMP:TAIR	2	2	2	2	3	2	2	5	2	2	4
orthogroup1038	27	P17344	GO:0042777; P:plasma membrane ATP synthesis coupled proton transport; IBA:GO_Central	1	2	1	0	4	5	1	3	1	1	8
orthogroup1101	27	Q3E9F0	GO:0005739; C:mitochondrion; IBA:GO_Central	5	1	4	1	6	1	2	2	0	3	2
orthogroup1143	26	P0CC48	GO:0019684; P:photosynthesis, light reaction; IEA:UniProtKB-UniRule	2	2	2	0	7	3	3	3	0	4	0
orthogroup1205	26	P37221	GO:0051287; F:NAD binding; IEA:InterPro	2	2	3	2	4	2	2	3	2	2	2
orthogroup1219	26	Q0GXS4	GO:0002237; P:response to molecule of bacterial origin; IMP:UniProtKB	3	3	3	3	4	5	1	1	0	1	2
orthogroup1247	26	Q5SVZ6	GO:0006357; P:regulation of transcription by RNA polymerase II; IBA:GO_Central	2	3	4	2	5	3	5	0	0	1	1
orthogroup1314	25	Q9LDH1	GO:0051091; P:positive regulation of DNA-binding transcription factor activity; IDA:UniProtKB	2	2	2	2	3	2	1	1	2	3	5
orthogroup1472	24	N/A	N/A	2	2	2	2	3	2	2	1	2	5	1
orthogroup1487	24	Q84L30	GO:0009409; P:response to cold; IEP:TAIR	5	1	5	1	6	1	1	1	1	1	1
orthogroup1537	24	P10978	GO:0015074; P:DNA integration; IEA:InterPro	3	1	2	4	4	8	0	0	0	2	0
orthogroup1953	21	Q9LPK5	GO:0005509; F:calcium ion binding; IBA:GO_Central	2	2	2	2	3	2	0	2	0	4	2
orthogroup2046	21	P57681	GO:0030328; P:prenylcysteine catabolic process; IBA:GO_Central	4	1	4	1	5	1	1	1	1	1	1
orthogroup2071	21	Q2R2Z4	GO:0016021; C:integral component of membrane; IEA:UniProtKB-KW	4	1	4	1	5	1	1	1	1	1	1
orthogroup2286	20	Q8VYD3	GO:0008380; P:RNA splicing; IEA:UniProtKB-KW	4	0	4	0	5	0	1	1	1	1	3
orthogroup2302	20	Q9C8G5	GO:0005227; F:calcium activated cation channel activity; IBA:GO_Central	2	2	2	2	4	2	1	2	1	1	1
orthogroup2305	20	Q6NPG7	N/A	2	1	1	1	3	1	2	2	2	3	2
orthogroup2310	20	A7QEU4	GO:0006979; P:response to oxidative stress; IEA:InterPro	1	1	1	1	2	1	5	3	0	3	2
orthogroup2415	20	P20825	GO:0015074; P:DNA integration; IEA:InterPro	2	1	2	3	6	4	0	0	0	2	0
orthogroup2507	19	Q9M3J0	GO:0042773; P:ATP synthesis coupled electron transport; IEA:InterPro	1	5	1	1	5	2	1	1	1	1	0
orthogroup2529	19	Q69XV0	GO:0034976; P:response to endoplasmic reticulum stress; IMP:UniProtKB	3	1	3	1	5	1	1	1	1	1	1
orthogroup2601	19	N/A	N/A	2	2	2	2	3	2	3	2	0	1	0
orthogroup2639	19	Q9SLZ0	GO:0006094; P:gluconeogenesis; IBA:GO_Central	1	1	1	2	2	1	1	1	2	3	4
orthogroup2776	18	Q9ATL6	GO:0015250; F:water channel activity; IBA:GO_Central	1	3	1	1	2	1	1	1	1	3	3
orthogroup3175	17	Q9LHA1	GO:0042343; P:indole glucosinolate metabolic process; IBA:GO_Central	2	1	2	1	3	1	0	5	0	1	1
orthogroup3204	17	Q9M9G6	GO:0031123; P:RNA 3'-end processing; IMP:TAIR	2	1	2	1	3	1	0	2	1	2	2
orthogroup3365	17	Q9FG33	GO:0002229; P:defense response to oomycetes; IBA:GO_Central	1	1	1	1	2	1	1	1	0	5	3
orthogroup3441	17	Q99315	GO:0032197; P:transposition, RNA-mediated; ISS:SGD	1	3	1	4	4	2	0	0	0	2	0
orthogroup3480	16	Q38861	GO:0001113; P:transcriptional open complex formation at RNA polymerase II promoter; IBA:GO_Central	2	1	2	1	3	1	1	1	2	1	1
orthogroup3549	16	A7SDW5	GO:0006413; P:translational initiation; IBA:GO_Central	1	1	1	1	3	1	1	1	2	2	2
orthogroup3561	16	C7J4U3	GO:0016021; C:integral component of membrane; IEA:UniProtKB-KW	1	1	1	1	2	1	2	2	3	2	0
orthogroup3609	16	O22781	GO:0080188; P:RNA-directed DNA methylation; IMP:UniProtKB	2	1	2	1	3	1	1	2	1	1	1
orthogroup3613	16	Q91WC9	GO:0098921; P:retrograde trans-synaptic signaling by endocannabinoid; IBA:GO_Central	2	1	2	1	3	1	1	2	1	1	1
orthogroup3624	16	Q5C9L6	GO:0030794; F:(S)-coclaurine-N-methyltransferase activity; IEA:UniProtKB-EC	1	1	1	1	2	1	1	1	2	1	4
orthogroup3640	16	Q9LM76	GO:0010271; P:regulation of chlorophyll catabolic process; IMP:TAIR	1	1	1	1	2	1	1	3	2	1	2
orthogroup3709	16	O65271	GO:0046653; P:tetrahydrofolate metabolic process; IBA:GO_Central	1	1	2	1	3	1	1	1	3	1	1
orthogroup3882	16	Q8LPS1	GO:0010193; P:response to ozone; IEP:UniProtKB	1	1	1	1	3	1	1	1	2	2	2
orthogroup3921	16	O42196	GO:0016020; C:membrane; IEA:UniProtKB-SubCell	2	1	2	1	3	1	2	1	1	1	1
orthogroup3957	16	P08698	GO:0003743; F:translation initiation factor activity; IEA:UniProtKB-UniRule	1	2	1	1	3	3	3	0	1	1	0
orthogroup4017	15	Q3V540	GO:0019684; P:photosynthesis, light reaction; IEA:InterPro	0	2	0	1	3	3	3	1	1	1	0
orthogroup4103	15	O50044	GO:0009058; P:biosynthetic process; IEA:InterPro	1	2	1	1	2	1	1	2	2	1	1
orthogroup4196	15	Q6NPN9	GO:0016567; P:protein ubiquitination; IMP:UniProtKB	1	1	1	1	2	1	1	2	2	1	2
orthogroup4207	15	P09596	GO:0006412; P:translation; IEA:UniProtKB-UniRule	2	0	1	1	3	2	3	1	1	1	0
orthogroup4230	15	Q93Z27	GO:0005509; F:calcium ion binding; IBA:GO_Central	1	1	1	1	3	1	1	1	2	1	2
orthogroup4397	15	B6TTV8	GO:0008380; P:RNA splicing; IMP:UniProtKB	2	1	2	1	3	1	1	1	1	1	1
orthogroup4479	15	Q6ZJK7	GO:0006587; P:serotonin biosynthetic process from tryptophan; IDA:UniProtKB	1	1	1	1	2	1	1	1	0	2	4
orthogroup4599	15	Q6NQK9	GO:0010190; P:cytochrome b6f complex assembly; IMP:TAIR	2	1	2	1	3	1	1	1	1	1	1
orthogroup4609	15	Q9LZQ1	GO:0016413; F:O-acetyltransferase activity; IBA:GO_Central	2	1	2	1	3	1	1	1	1	1	1
orthogroup4627	15	Q55ED4	GO:0010468; P:regulation of gene expression; IMP:dictyBase	2	1	2	1	3	1	1	1	1	1	1
orthogroup4874	14	Q84T68	GO:0034475; P:U4 snRNA 3'-end processing; IBA:GO_Central	1	2	1	1	2	1	1	1	1	1	2
orthogroup4915	14	A0FKE6	GO:0006567; P:threonine catabolic process; IDA:UniProtKB	1	1	1	1	2	1	1	2	1	1	2
orthogroup4996	14	Q9C7N2	GO:0010337; P:regulation of salicylic acid metabolic process; IMP:UniProtKB	1	1	1	1	2	1	1	2	1	1	2
orthogroup5048	14	Q0INC5	GO:0003723; F:RNA binding; IEA:UniProtKB-KW	1	1	1	1	3	1	1	1	1	1	2
orthogroup5060	14	Q99685	GO:0019433; P:triglyceride catabolic process; IEA:UniProtKB-UniPathway	1	1	1	1	3	1	1	1	1	1	2
orthogroup5066	14	Q9SFZ3	GO:0046983; F:protein dimerization activity; IEA:InterPro	1	2	1	1	2	1	1	1	1	1	2
orthogroup5073	14	N/A	N/A	0	1	1	1	3	1	1	2	1	2	1
orthogroup5113	14	N/A	N/A	1	1	1	1	3	1	2	1	1	1	1
orthogroup5217	14	Q8LD26	N/A	1	1	1	1	2	1	1	2	1	1	2
orthogroup5302	14	P51108	GO:0009718; P:anthocyanin-containing compound biosynthetic process; IEA:UniProtKB-UniPathway	1	1	1	1	2	2	1	1	1	1	2
orthogroup5308	14	O65268	GO:0051604; P:protein maturation; IBA:GO_Central	1	1	2	1	3	1	1	1	1	1	1
orthogroup5376	14	N/A	N/A	1	1	1	1	2	1	1	1	1	1	3
orthogroup5495	14	Q6ZIK0	GO:0010189; P:vitamin E biosynthetic process; IEA:UniProtKB-UniPathway	1	1	1	1	2	1	1	3	1	1	1
orthogroup5499	14	Q8VZA1	GO:0046274; P:lignin catabolic process; IEA:UniProtKB-KW	2	1	2	1	3	1	1	1	1	1	0
orthogroup5683	14	Q6YZE2	GO:0006782; P:protoporphyrinogen IX biosynthetic process; IEA:UniProtKB-UniPathway	1	1	1	1	3	1	1	1	2	1	1
orthogroup5803	14	P00835	GO:0015986; P:ATP synthesis coupled proton transport; IBA:GO_Central	0	2	0	1	2	1	1	0	1	0	6
orthogroup5815	14	P93312	GO:0031966; C:mitochondrial membrane; IEA:UniProtKB-SubCell	1	1	1	1	2	1	0	0	1	1	5
orthogroup6009	13	Q5MAU8	GO:0046872; F:metal ion binding; IEA:UniProtKB-KW	1	1	1	1	2	1	1	1	0	1	3
orthogroup6136	13	Q8W4K5	GO:0009733; P:response to auxin; IEP:TAIR	1	2	1	1	2	1	1	1	1	1	1
orthogroup6246	13	N/A	N/A	1	1	1	1	2	1	0	2	0	1	3
orthogroup6437	13	Q9SS90	GO:0070534; P:protein K63-linked ubiquitination; IDA:UniProtKB	2	0	2	0	3	0	0	1	1	1	3
orthogroup6494	13	Q8L5R3	GO:0007021; P:tubulin complex assembly; ISS:TAIR	1	1	1	1	3	1	1	1	1	1	1
orthogroup7047	13	N/A	N/A	1	1	1	1	2	2	1	1	1	1	1
orthogroup7213	13	P51238	GO:0016491; F:oxidoreductase activity; IEA:UniProtKB-KW	1	1	1	1	3	1	1	1	1	1	1
orthogroup7242	13	P06508	GO:0006412; P:translation; IEA:UniProtKB-UniRule	2	0	2	0	3	3	1	0	1	1	0
orthogroup7325	13	I3PFJ5	GO:0016705; F:oxidoreductase activity, acting on paired donors, with incorporation or reduction of molecular oxygen; IEA:InterPro	1	1	1	1	2	2	0	0	0	5	0
orthogroup7386	12	Q9FLE8	GO:0045454; P:cell redox homeostasis; IEA:InterPro	1	1	1	1	2	1	1	1	2	1	0
orthogroup7793	12	P69420	GO:0015986; P:ATP synthesis coupled proton transport; IEA:InterPro	0	1	1	1	2	0	1	1	2	3	0
orthogroup7807	12	Q9FVR6	GO:1901006; P:ubiquinone-6 biosynthetic process; IBA:GO_Central	2	0	2	0	3	0	1	1	1	1	1
orthogroup7923	12	Q9BI88	N/A	1	1	1	1	2	1	1	1	1	0	2
orthogroup8161	12	N/A	N/A	1	1	0	1	2	1	1	1	1	1	2
orthogroup8643	12	P06506	GO:0006412; P:translation; IEA:UniProtKB-UniRule	0	0	0	0	2	3	4	1	1	1	0
orthogroup8922	12	Q14149	GO:0016032; P:viral process; IEA:UniProtKB-KW	1	1	1	1	3	1	1	1	0	1	1
orthogroup9058	12	N/A	N/A	2	0	3	0	4	0	0	2	0	1	0
orthogroup9173	12	Q8L493	GO:0046654; P:tetrahydrofolate biosynthetic process; IEA:UniProtKB-UniPathway	1	1	1	1	2	1	1	0	1	2	1
orthogroup9439	11	N/A	N/A	1	0	1	1	2	1	1	1	1	1	1
orthogroup9536	11	Q9ZW88	N/A	1	1	1	1	2	1	0	1	1	1	1
orthogroup10374	11	Q3V1L4	GO:0046040; P:IMP metabolic process; ISO:MGI	1	1	1	1	2	0	1	1	1	1	1
orthogroup10814	11	A2CIR5	GO:0005886; C:plasma membrane; IEA:UniProtKB-SubCell	1	1	1	1	2	0	1	1	0	1	2
orthogroup12093	11	Q54RS7	N/A	2	1	2	1	3	1	0	0	0	0	1
orthogroup12356	10	A9LYG9	GO:0015979; P:photosynthesis; IEA:UniProtKB-UniRule	1	1	0	1	2	2	0	1	1	1	0
orthogroup12755	10	O65921	GO:0016042; P:lipid catabolic process; IEA:UniProtKB-KW	1	1	1	1	2	1	0	1	0	2	0
orthogroup12878	10	E3W9M2	GO:0043473; P:pigmentation; IDA:UniProtKB	1	1	0	2	2	1	0	2	0	1	0
orthogroup12985	10	Q9M3I4	GO:0006412; P:translation; IEA:UniProtKB-UniRule	1	1	0	1	2	0	2	0	1	2	0
orthogroup13037	10	Q09818	GO:0016567; P:protein ubiquitination; IBA:GO_Central	1	0	2	0	3	0	0	0	1	1	2
orthogroup13166	10	Q99315	GO:0032197; P:transposition, RNA-mediated; ISS:SGD	1	0	2	1	4	1	0	0	0	1	0
orthogroup13186	10	O64477	GO:0048544; P:recognition of pollen; IEA:InterPro	1	1	1	2	2	1	0	0	0	2	0
orthogroup14107	9	Q9C9K2	GO:0019253; P:reductive pentose-phosphate cycle; IEA:UniProtKB-KW	1	1	1	1	2	1	0	0	1	1	0
orthogroup14338	9	O80642	GO:0009414; P:response to water deprivation; IMP:TAIR	0	3	1	1	2	1	0	0	0	1	0
orthogroup16328	7	O82190	GO:0030422; P:production of siRNA involved in RNA interference; IBA:GO_Central	1	1	1	0	2	1	0	0	0	1	0
orthogroup16978	6	Q9SKK4	GO:0010439; P:regulation of glucosinolate biosynthetic process; IMP:TAIR	1	0	1	0	2	1	0	0	0	0	1
orthogroup18282	5	Q6K7R9	GO:0003723; F:RNA binding; IEA:UniProtKB-KW	1	0	1	0	2	0	0	0	0	1	0
orthogroup20008	4	F4JRS4	GO:0006282; P:regulation of DNA repair; ISS:UniProtKB	0	0	1	0	2	0	0	0	0	1	0
orthogroup20010	4	Q84VQ0	GO:0006417; P:regulation of translation; IEA:UniProtKB-KW	0	0	1	0	2	0	0	0	0	1	0
orthogroup20014	4	F4HZX7	GO:0006486; P:protein glycosylation; IEA:UniProtKB-UniPathway	0	0	1	0	2	0	0	0	0	1	0
J075B
orthogroup ID	Protein number	Swiss prot ID	Annotation	J075		J100		QQ74 (gid60716)		B. vulgaris	A. hypochondriacus	A. thaliana	O.sativa	Z.mays
				A	B	A	B	A	B
orthogroup4	263	P92555	GO:0005739; C:mitochondrion; IEA:UniProtKB-SubCell	45	40	51	31	33	32	27	2	0	2	0
orthogroup8	235	P16423	GO:0003964; F:RNA-directed DNA polymerase activity; IEA:UniProtKB-KW	50	31	29	26	57	28	11	0	1	2	0
orthogroup10	192	P0C2F6	GO:0004523; F:RNA-DNA hybrid ribonuclease activity; IEA:UniProtKB-EC	40	32	22	29	32	29	0	5	0	2	1
orthogroup23	140	O22715	GO:0016192; P:vesicle-mediated transport; IEA:InterPro	14	32	14	29	17	28	0	0	0	3	3
orthogroup40	116	N/A	N/A	37	12	23	10	24	7	0	0	2	1	0
orthogroup48	109	Q1MX30	GO:0046777; P:protein autophosphorylation; IDA:UniProtKB	7	14	7	10	9	10	13	2	6	19	12
orthogroup68	98	Q39224	GO:0010150; P:leaf senescence; IEP:TAIR	9	13	9	12	10	12	14	8	4	5	2
orthogroup97	86	N/A	N/A	2	29	3	26	1	19	3	2	0	1	0
orthogroup98	86	Q9M2N5	GO:0009791; P:post-embryonic development; IMP:TAIR	16	15	13	13	14	14	0	0	0	0	1
orthogroup115	79	Q9LMN8	GO:0007166; P:cell surface receptor signaling pathway; IBA:GO_Central	7	11	9	10	6	9	9	7	5	4	2
orthogroup128	76	N/A	N/A	1	4	2	3	5	2	57	0	0	0	2
orthogroup132	75	P04323	GO:0015074; P:DNA integration; IEA:InterPro	5	26	1	18	4	19	1	0	0	1	0
orthogroup140	73	P19656	GO:0006869; P:lipid transport; IEA:InterPro	5	8	5	6	5	7	6	7	8	12	4
orthogroup153	71	N/A	N/A	28	14	5	9	4	8	1	0	0	2	0
orthogroup211	59	A2XQE8	GO:0009739; P:response to gibberellin; IEA:EnsemblPlants	2	6	3	3	2	3	5	3	8	5	19
orthogroup244	55	U3U992	GO:1900994; P:(-)-secologanin biosynthetic process; IDA:UniProtKB	5	8	5	6	4	6	8	5	0	7	1
orthogroup266	53	Q7LHG5	GO:0032197; P:transposition, RNA-mediated; ISS:SGD	7	13	7	5	4	12	3	0	0	2	0
orthogroup271	52	N/A	N/A	4	4	3	3	3	3	8	8	0	10	6
orthogroup323	48	P48183	GO:0009635; P:response to herbicide; IEA:UniProtKB-KW	4	4	3	2	5	3	1	5	1	2	18
orthogroup395	44	Q9C9N6	GO:0009637; P:response to blue light; IMP:TAIR	1	16	1	14	2	4	1	1	2	1	1
orthogroup414	43	N/A	N/A	4	6	4	5	4	5	9	4	0	2	0
orthogroup450	41	P46617	GO:0015979; P:photosynthesis; IEA:UniProtKB-UniRule	4	6	2	4	3	4	3	3	1	1	10
orthogroup457	41	N/A	N/A	7	12	4	10	0	7	0	0	0	1	0
orthogroup485	39	O48716	GO:0009846; P:pollen germination; IDA:TAIR	4	7	4	4	6	4	4	3	0	1	2
orthogroup496	39	Q37680	GO:0042773; P:ATP synthesis coupled electron transport; IEA:InterPro	5	6	3	3	5	4	1	1	2	1	8
orthogroup528	38	Q9SCS3	GO:0016791; F:phosphatase activity; IBA:GO_Central	4	5	4	4	4	4	1	2	2	7	1
orthogroup557	37	P0DKC9	GO:0009908; P:flower development; IEA:UniProtKB-KW	0	2	0	1	0	0	32	0	0	2	0
orthogroup559	37	Q9FIH8	GO:0009793; P:embryo development ending in seed dormancy; IMP:TAIR	1	11	1	10	1	10	1	0	0	0	2
orthogroup612	35	Q8VYL8	GO:0006855; P:drug transmembrane transport; IBA:GO_Central	1	3	1	2	1	2	2	5	12	3	3
orthogroup672	34	Q6L399	GO:0018298; P:protein-chromophore linkage; IEA:UniProtKB-KW	4	6	1	1	3	4	3	1	1	1	9
orthogroup715	32	Q9LRR4	GO:0006952; P:defense response; IEA:UniProtKB-KW	5	7	4	6	1	6	0	1	0	2	0
orthogroup716	32	Q9M3I5	GO:0019684; P:photosynthesis, light reaction; IEA:UniProtKB-UniRule	1	5	1	4	2	4	5	8	1	1	0
orthogroup745	32	Q948T6	GO:0009651; P:response to salt stress; IDA:UniProtKB	3	4	3	3	4	3	2	2	2	2	4
orthogroup774	31	P00874	GO:0019253; P:reductive pentose-phosphate cycle; IEA:UniProtKB-KW	0	2	0	0	1	0	5	3	1	3	16
orthogroup783	31	F4K3G5	GO:0010228; P:vegetative to reproductive phase transition of meristem; IMP:UniProtKB	2	4	1	3	1	3	2	2	2	4	7
orthogroup805	31	Q6L395	GO:0019684; P:photosynthesis, light reaction; IEA:UniProtKB-UniRule	1	5	1	1	4	0	5	0	1	3	10
orthogroup832	30	Q6YW46	GO:0003746; F:translation elongation factor activity; IEA:UniProtKB-KW	3	3	3	2	3	2	2	3	2	3	4
orthogroup853	30	P49353	GO:0033384; P:geranyl diphosphate biosynthetic process; IEA:UniProtKB-UniPathway	1	5	1	4	1	4	2	4	2	3	3
orthogroup912	29	P16023	GO:0006351; P:transcription, DNA-templated; IEA:UniProtKB-UniRule	2	7	1	1	3	4	2	3	1	1	4
orthogroup941	29	C6TBN2	GO:0016491; F:oxidoreductase activity; IEA:UniProtKB-KW	3	5	3	4	3	4	0	1	0	2	4
orthogroup1023	28	P09562	GO:0006351; P:transcription, DNA-templated; IEA:UniProtKB-UniRule	5	6	1	1	2	4	2	0	1	1	5
orthogroup1233	26	P08770	GO:0032196; P:transposition; IEA:UniProtKB-KW	3	8	1	4	0	8	0	1	0	1	0
orthogroup1311	25	Q6L398	GO:0018298; P:protein-chromophore linkage; IEA:UniProtKB-KW	1	4	1	2	0	3	5	1	1	1	6
orthogroup1356	25	Q8L9S1	GO:0005840; C:ribosome; IEA:UniProtKB-KW	2	2	2	1	2	1	2	2	4	3	4
orthogroup1386	25	P26567	GO:0006515; P:protein quality control for misfolded or incompletely synthesized proteins; IBA:GO_Central	1	4	1	2	1	2	4	0	1	0	9
orthogroup1454	24	P16037	GO:0006412; P:translation; IEA:UniProtKB-UniRule	2	2	1	1	1	1	1	2	1	1	11
orthogroup1457	24	Q9M8D3	GO:0009555; P:pollen development; IMP:TAIR	3	3	3	2	3	2	1	2	1	2	2
orthogroup1519	24	P19515	GO:0016042; P:lipid catabolic process; IEA:UniProtKB-KW	1	3	1	1	1	2	1	1	2	5	6
orthogroup1598	23	Q9FG70	GO:0008643; P:carbohydrate transport; IEA:UniProtKB-KW	1	4	1	3	1	3	2	2	2	2	2
orthogroup1619	23	Q10MQ2	GO:0009862; P:systemic acquired resistance, salicylic acid mediated signaling pathway; IEA:EnsemblPlants	3	3	3	2	3	2	1	2	1	2	1
orthogroup1630	23	Q0D5P3	GO:0016021; C:integral component of membrane; IEA:UniProtKB-KW	2	3	2	2	2	2	2	4	1	2	1
orthogroup1711	23	Q9Z2F6	GO:0006351; P:transcription, DNA-templated; ISO:MGI	4	6	2	4	1	4	1	0	0	1	0
orthogroup1727	23	N/A	N/A	1	8	1	5	0	7	0	0	0	1	0
orthogroup1777	22	P00827	GO:0015986; P:ATP synthesis coupled proton transport; IEA:UniProtKB-UniRule	1	3	0	0	2	2	4	1	1	3	5
orthogroup1864	22	H2KWF1	GO:0016866; F:intramolecular transferase activity; IEA:InterPro	1	4	1	3	1	3	1	2	5	0	1
orthogroup1865	22	H2KWF1	GO:0016866; F:intramolecular transferase activity; IEA:InterPro	2	4	2	2	3	3	0	3	1	1	1
orthogroup1908	22	Q9C5E5	GO:0007205; P:protein kinase C-activating G protein-coupled receptor signaling pathway; IEA:InterPro	2	3	2	2	2	1	1	1	2	3	3
orthogroup2016	21	Q3V518	GO:0009767; P:photosynthetic electron transport chain; IEA:InterPro	4	3	1	1	2	2	3	2	1	2	0
orthogroup2017	21	P05499	GO:0015986; P:ATP synthesis coupled proton transport; IEA:InterPro	0	4	1	3	1	3	1	3	3	2	0
orthogroup2018	21	P04165	GO:0006122; P:mitochondrial electron transport, ubiquinol to cytochrome c; IEA:InterPro	2	2	2	1	2	1	1	1	2	1	6
orthogroup2170	21	P10978	GO:0015074; P:DNA integration; IEA:InterPro	6	4	2	2	4	2	0	0	0	1	0
orthogroup2172	21	N/A	N/A	3	4	5	2	4	2	0	0	0	1	0
orthogroup2195	20	P11705	GO:0006351; P:transcription, DNA-templated; IEA:UniProtKB-UniRule	3	5	1	1	2	2	1	3	1	1	0
orthogroup2403	20	N/A	N/A	0	8	1	4	1	4	1	0	0	1	0
orthogroup2441	19	Q8VZP6	GO:0006486; P:protein glycosylation; IEA:InterPro	1	3	1	1	1	1	1	2	2	2	4
orthogroup2483	19	P93194	GO:0006468; P:protein phosphorylation; NAS:UniProtKB	1	2	1	1	1	1	2	3	3	2	2
orthogroup2507	19	Q9M3J0	GO:0042773; P:ATP synthesis coupled electron transport; IEA:InterPro	1	5	1	1	5	2	1	1	1	1	0
orthogroup2514	19	P14852	GO:0019646; P:aerobic electron transport chain; IEA:InterPro	1	3	0	2	0	2	1	1	2	1	6
orthogroup2536	19	Q0JMB2	GO:0009791; P:post-embryonic development; TAS:UniProtKB	0	9	3	0	1	4	0	1	0	1	0
orthogroup2638	19	Q9CAL3	GO:0010193; P:response to ozone; IEP:TAIR	1	2	1	1	1	1	0	1	3	4	4
orthogroup2776	18	Q9ATL6	GO:0015250; F:water channel activity; IBA:GO_Central	1	3	1	1	2	1	1	1	1	3	3
orthogroup2882	18	Q9SQT8	GO:0019632; P:shikimate metabolic process; IDA:TAIR	1	3	1	2	1	2	2	1	1	1	3
orthogroup2935	18	N/A	N/A	4	2	4	1	1	1	1	1	2	1	0
orthogroup2944	18	Q84MB6	GO:0046872; F:metal ion binding; IEA:UniProtKB-KW	1	2	1	1	1	1	2	3	3	1	2
orthogroup3025	18	N/A	N/A	1	9	1	3	1	1	0	0	0	2	0
orthogroup3167	17	Q9SFU1	GO:0006412; P:translation; IEA:InterPro	1	2	1	1	1	1	1	2	2	3	2
orthogroup3261	17	Q9ZT87	GO:0071025; P:RNA surveillance; IEA:InterPro	2	2	2	1	2	1	2	1	2	1	1
orthogroup3420	17	N/A	N/A	3	3	3	1	1	1	4	0	0	1	0
orthogroup3445	17	Q9SWG3	GO:0009639; P:response to red or far red light; IMP:TAIR	3	4	3	2	2	2	0	0	0	1	0
orthogroup3532	16	Q05AS9	GO:0003400; P:regulation of COPII vesicle coating; IBA:GO_Central	1	4	1	2	1	2	1	1	1	1	1
orthogroup3773	16	Q01IS7	GO:0050832; P:defense response to fungus; IEA:EnsemblPlants	0	3	0	2	0	2	6	1	1	0	1
orthogroup3822	16	A2WYG9	GO:0045040; P:protein import into mitochondrial outer membrane; IEA:InterPro	1	2	1	1	1	1	0	2	4	1	2
orthogroup4057	15	Q8RXE7	GO:0046872; F:metal ion binding; IEA:UniProtKB-KW	1	2	1	1	1	1	2	1	1	2	2
orthogroup4103	15	O50044	GO:0009058; P:biosynthetic process; IEA:InterPro	1	2	1	1	2	1	1	2	2	1	1
orthogroup4140	15	Q9KDD4	GO:0009164; P:nucleoside catabolic process; IEA:InterPro	1	2	1	1	1	1	3	1	1	2	1
orthogroup4218	15	P17230	GO:0015979; P:photosynthesis; IEA:UniProtKB-UniRule	0	4	0	1	2	3	2	1	1	1	0
orthogroup4244	15	A1YKT1	GO:0010223; P:secondary shoot formation; IMP:CACAO	1	3	1	1	1	1	1	1	1	1	3
orthogroup4693	15	A4GGC9	GO:0006412; P:translation; IEA:UniProtKB-UniRule	0	5	0	3	1	4	0	0	1	1	0
orthogroup4767	15	N/A	N/A	0	4	1	3	1	3	0	0	0	3	0
orthogroup4874	14	Q84T68	GO:0034475; P:U4 snRNA 3'-end processing; IBA:GO_Central	1	2	1	1	2	1	1	1	1	1	2
orthogroup4939	14	P92959	GO:0032544; P:plastid translation; IMP:TAIR	2	2	2	1	1	1	1	1	1	1	1
orthogroup5047	14	A0MFH4	N/A	1	2	1	1	1	1	1	1	1	1	3
orthogroup5066	14	Q9SFZ3	GO:0046983; F:protein dimerization activity; IEA:InterPro	1	2	1	1	2	1	1	1	1	1	2
orthogroup5803	14	P00835	GO:0015986; P:ATP synthesis coupled proton transport; IBA:GO_Central	0	2	0	1	2	1	1	0	1	0	6
orthogroup5897	14	Q9C1X4	GO:0006511; P:ubiquitin-dependent protein catabolic process; IBA:GO_Central	0	6	0	4	0	3	0	0	0	1	0
orthogroup6136	13	Q8W4K5	GO:0009733; P:response to auxin; IEP:TAIR	1	2	1	1	2	1	1	1	1	1	1
orthogroup6262	13	P28803	GO:0006412; P:translation; IEA:InterPro	0	3	0	1	1	2	2	2	1	1	0
orthogroup6336	13	N/A	N/A	1	2	1	1	1	1	1	2	1	1	1
orthogroup6394	13	Q6DJI4	GO:0006412; P:translation; ISS:UniProtKB	1	2	1	1	1	1	1	2	2	0	1
orthogroup7315	13	N/A	N/A	3	2	3	1	2	1	0	0	0	1	0
orthogroup9189	12	Q9ZUY1	GO:0005739; C:mitochondrion; IBA:GO_Central	1	2	1	1	1	1	1	0	2	1	1
orthogroup9267	12	N/A	N/A	1	3	1	2	1	1	0	0	0	0	3
orthogroup9879	11	Q04716	GO:0006412; P:translation; IEA:InterPro	1	2	1	1	1	1	0	1	2	1	0
orthogroup10162	11	Q9M9X0	GO:0005886; C:plasma membrane; IEA:UniProtKB-SubCell	1	2	1	1	0	1	0	4	0	1	0
orthogroup11674	11	Q9ZW86	GO:0018401; P:peptidyl-proline hydroxylation to 4-hydroxy-L-proline; IDA:TAIR	1	2	1	1	1	1	0	1	1	1	1
orthogroup12123	11	Q9AUE0	GO:0008360; P:regulation of cell shape; IEA:UniProtKB-KW	0	6	0	0	0	3	0	0	0	1	1
orthogroup13132	10	Q7LHG5	GO:0032197; P:transposition, RNA-mediated; ISS:SGD	2	4	1	1	1	0	0	0	0	1	0
orthogroup13167	10	Q6L3C9	GO:0009507; C:chloroplast; IEA:UniProtKB-SubCell	1	3	1	0	2	2	0	0	0	0	1
orthogroup14338	9	O80642	GO:0009414; P:response to water deprivation; IMP:TAIR	0	3	1	1	2	1	0	0	0	1	0
orthogroup14580	8	P93280	GO:0017004; P:cytochrome complex assembly; IEA:UniProtKB-KW	0	2	0	1	0	1	0	2	1	1	0
orthogroup15267	8	P09597	GO:0006412; P:translation; IEA:UniProtKB-UniRule	0	2	0	1	1	1	1	0	1	1	0
orthogroup15268	8	Q01300	GO:0055114; P:oxidation-reduction process; IEA:UniProtKB-KW	1	2	1	0	1	1	0	0	1	1	0
orthogroup16224	7	O81004	GO:0046872; F:metal ion binding; IEA:UniProtKB-KW	1	2	1	1	0	1	0	0	0	1	0
orthogroup16344	7	Q5UBY2	GO:0006355; P:regulation of transcription, DNA-templated; IEA:InterPro	0	3	0	1	0	2	0	0	0	1	0
orthogroup16572	6	A1E9W6	GO:0006412; P:translation; IEA:UniProtKB-UniRule	0	2	1	1	0	0	0	1	0	0	1
orthogroup17689	6	Q6ENB7	GO:0009507; C:chloroplast; IEA:UniProtKB-SubCell	0	3	0	2	0	0	0	0	0	0	1
orthogroup18504	5	N/A	N/A	0	2	0	1	0	1	0	0	0	1	0
orthogroup18580	5	N/A	N/A	0	2	0	1	0	0	0	0	0	0	2
orthogroup19840	4	Q9SQT8	GO:0019632; P:shikimate metabolic process; IDA:TAIR	0	2	0	1	0	0	0	0	0	1	0
J100B
orthogroup ID	Protein number	Swiss prot ID	Annotation	J075		J100		QQ74 (gid60716)		B. vulgaris	A. hypochondriacus	A. thaliana	O.sativa	Z.mays
				A	B	A	B	A	B
orthogroup3	325	N/A	N/A	32	46	43	68	28	46	54	0	3	4	1
orthogroup14	153	Q5SVZ6	GO:0006357; P:regulation of transcription by RNA polymerase II; IBA:GO_Central	7	15	21	37	10	7	43	0	9	3	1
orthogroup26	135	P92555	GO:0005739; C:mitochondrion; IEA:UniProtKB-SubCell	22	23	23	27	10	21	2	0	2	5	0
orthogroup46	109	P09189	GO:0005524; F:ATP binding; IEA:UniProtKB-KW	7	9	10	14	9	8	22	4	6	9	11
orthogroup56	104	Q0D5R3	GO:0006468; P:protein phosphorylation; IBA:GO_Central	8	9	6	15	6	7	11	4	15	14	9
orthogroup70	97	Q53QK0	GO:0019438; P:aromatic compound biosynthetic process; IBA:GO_Central	9	7	9	9	7	8	4	7	0	16	21
orthogroup88	90	P10401	GO:0015074; P:DNA integration; IEA:InterPro	13	16	11	17	14	14	3	0	0	2	0
orthogroup113	79	Q6AVI0	GO:0009791; P:post-embryonic development; IMP:UniProtKB	10	14	9	15	8	8	4	7	0	3	1
orthogroup147	72	Q6K638	GO:0016747; F:transferase activity, transferring acyl groups other than amino-acyl groups; IEA:InterPro	7	10	7	12	6	11	7	7	1	2	2
orthogroup167	68	B6SU46	GO:0006952; P:defense response; IEA:UniProtKB-KW	5	8	5	9	5	5	7	3	0	14	7
orthogroup172	68	N/A	N/A	5	18	5	19	1	18	0	0	0	2	0
orthogroup180	66	Q6DR20	N/A	8	11	8	12	8	11	6	0	0	2	0
orthogroup185	64	Q94LW3	GO:0010089; P:xylem development; IEA:EnsemblPlants	9	14	8	15	0	3	2	9	1	1	2
orthogroup186	64	Q949R4	GO:0006725; P:cellular aromatic compound metabolic process; IEA:InterPro	8	8	8	10	8	9	5	3	1	2	2
orthogroup197	61	N/A	N/A	6	4	16	22	2	6	1	0	1	3	0
orthogroup201	60	N/A	N/A	13	2	12	3	12	2	5	6	2	1	2
orthogroup203	60	N/A	N/A	6	10	8	13	7	11	2	1	1	1	0
orthogroup206	60	N/A	N/A	1	6	14	28	4	6	0	0	0	1	0
orthogroup214	59	B9FJG3	GO:0009791; P:post-embryonic development; IMP:UniProtKB	12	9	10	12	6	8	1	0	0	1	0
orthogroup233	56	Q9LKR4	GO:0006355; P:regulation of transcription, DNA-templated; IEA:InterPro	7	10	11	11	5	9	2	0	0	1	0
orthogroup243	55	Q10CE7	GO:0006749; P:glutathione metabolic process; IBA:GO_Central	8	3	8	5	8	4	3	3	9	2	2
orthogroup255	54	Q8T391	GO:0015074; P:DNA integration; IEA:InterPro	3	0	17	17	12	4	0	0	0	1	0
orthogroup274	52	N/A	N/A	5	7	10	11	6	4	3	1	0	1	4
orthogroup288	51	N/A	N/A	3	6	3	7	3	6	5	1	9	7	1
orthogroup298	50	Q00416	GO:0008033; P:tRNA processing; IMP:SGD	3	8	3	9	4	4	2	5	9	2	1
orthogroup306	50	N/A	N/A	5	9	7	12	4	10	2	0	0	1	0
orthogroup322	48	N/A	N/A	1	2	9	14	9	6	1	5	0	1	0
orthogroup336	47	P37842	GO:0004869; F:cysteine-type endopeptidase inhibitor activity; IEA:UniProtKB-KW	4	4	4	14	5	8	2	3	1	1	1
orthogroup408	44	Q94HW2	GO:0006310; P:DNA recombination; IEA:UniProtKB-KW	7	2	14	3	13	2	1	0	0	2	0
orthogroup443	41	Q6Z351	GO:0051536; F:iron-sulfur cluster binding; IEA:InterPro	2	3	3	4	3	3	1	4	4	8	6
orthogroup707	33	P93295	GO:0005739; C:mitochondrion; IEA:UniProtKB-SubCell	4	3	8	6	6	4	1	0	0	1	0
orthogroup727	32	P25460	GO:0006412; P:translation; IEA:InterPro	2	3	2	4	2	3	2	3	3	5	3
orthogroup856	30	P10967	GO:0009835; P:fruit ripening; IEA:UniProtKB-KW	3	2	3	3	3	2	6	5	0	1	2
orthogroup1013	28	C0HJV2	GO:0030246; F:carbohydrate binding; IEA:UniProtKB-KW	2	5	2	7	2	5	2	1	1	0	1
orthogroup1093	27	Q9LXA5	GO:0010726; P:positive regulation of hydrogen peroxide metabolic process; IMP:UniProtKB	2	3	3	4	3	3	3	1	0	2	3
orthogroup1135	27	P08770	GO:0032196; P:transposition; IEA:UniProtKB-KW	6	4	4	5	1	1	1	0	0	5	0
orthogroup1202	26	Q94K49	GO:0031936; P:negative regulation of chromatin silencing; IMP:UniProtKB	0	1	0	2	0	1	0	1	2	19	0
orthogroup1254	26	Q43207	GO:0003755; F:peptidyl-prolyl cis-trans isomerase activity; IEA:UniProtKB-KW	1	0	5	8	4	7	0	0	0	0	1
orthogroup1349	25	Q9LUC4	N/A	5	2	4	3	3	1	0	2	4	0	1
orthogroup1710	23	Q9FTA2	GO:0048511; P:rhythmic process; IEA:UniProtKB-KW	1	1	1	2	1	1	1	0	1	8	6
orthogroup1923	22	Q9LX66	GO:0009826; P:unidimensional cell growth; IGI:TAIR	0	3	0	6	0	4	3	0	0	4	2
orthogroup1977	21	Q9FNH6	GO:0009611; P:response to wounding; IEP:UniProtKB	1	1	1	2	1	1	1	3	4	2	4
orthogroup2143	21	Q9M658	GO:0006344; P:maintenance of chromatin silencing; IMP:UniProtKB	1	3	1	4	1	3	1	1	2	3	1
orthogroup2160	21	N/A	N/A	2	2	8	6	0	1	1	0	0	0	1
orthogroup2190	20	Q652K1	GO:0009570; C:chloroplast stroma; IEA:UniProtKB-SubCell	1	2	1	5	1	1	1	2	3	1	2
orthogroup2546	19	Q651X6	GO:0009833; P:plant-type primary cell wall biogenesis; IBA:GO_Central	0	2	0	4	0	3	2	1	1	4	2
orthogroup2591	19	Q94F30	GO:0009909; P:regulation of flower development; IMP:TAIR	1	1	1	2	1	1	0	2	3	3	4
orthogroup2639	19	Q9SLZ0	GO:0006094; P:gluconeogenesis; IBA:GO_Central	1	1	1	2	2	1	1	1	2	3	4
orthogroup2673	19	P28475	GO:0047641; F:aldose-6-phosphate reductase (NADPH) activity; IEA:UniProtKB-EC	2	2	2	3	2	2	1	1	2	1	1
orthogroup2689	19	Q9M2N5	GO:0009791; P:post-embryonic development; IMP:TAIR	1	1	1	2	1	1	8	0	0	4	0
orthogroup2700	19	Q8I7P9	GO:0006313; P:transposition, DNA-mediated; NAS:UniProtKB	3	2	3	5	1	4	0	0	0	1	0
orthogroup2791	18	N/A	N/A	1	3	1	4	1	3	1	1	1	1	1
orthogroup2808	18	Q35322	GO:0008137; F:NADH dehydrogenase (ubiquinone) activity; IEA:InterPro	1	1	1	2	0	0	2	3	1	2	5
orthogroup2809	18	Q9HSF6	GO:0004523; F:RNA-DNA hybrid ribonuclease activity; IEA:UniProtKB-EC	2	1	2	2	2	1	0	3	3	2	0
orthogroup3240	17	Q32PD0	GO:0006364; P:rRNA processing; IEA:UniProtKB-KW	1	1	1	2	1	1	1	1	2	1	5
orthogroup3282	17	O14086	GO:0006360; P:transcription by RNA polymerase I; ISO:PomBase	2	1	2	2	2	1	2	2	1	1	1
orthogroup3318	17	P30170	GO:0005524; F:ATP binding; IEA:UniProtKB-KW	1	1	1	2	1	1	0	2	2	2	4
orthogroup3441	17	Q99315	GO:0032197; P:transposition, RNA-mediated; ISS:SGD	1	3	1	4	4	2	0	0	0	2	0
orthogroup3581	16	Q5BKL1	N/A	1	1	1	3	1	1	1	1	1	2	3
orthogroup3628	16	Q8LPH6	GO:0010119; P:regulation of stomatal movement; IBA:GO_Central	1	1	1	2	1	1	1	1	3	0	4
orthogroup3630	16	Q5D869	GO:0006383; P:transcription by RNA polymerase III; IEA:GOC	2	1	2	2	2	1	1	1	1	2	1
orthogroup3649	16	P42814	GO:0016075; P:rRNA catabolic process; IMP:TAIR	1	1	1	2	1	1	1	2	1	3	2
orthogroup3782	16	Q8RWN5	GO:0009414; P:response to water deprivation; IEP:TAIR	1	1	1	2	1	1	1	1	2	1	4
orthogroup3901	16	Q9C0Z9	GO:0006384; P:transcription initiation from RNA polymerase III promoter; IGI:PomBase	1	1	1	2	1	1	1	1	2	1	4
orthogroup4287	15	N/A	N/A	1	2	1	3	1	2	1	1	1	1	1
orthogroup4714	15	N/A	N/A	2	1	2	2	2	1	1	0	1	1	2
orthogroup5859	14	Q94HW2	GO:0006310; P:DNA recombination; IEA:UniProtKB-KW	5	1	3	2	1	1	0	0	0	1	0
orthogroup7333	13	N/A	N/A	0	4	0	5	0	3	0	0	0	1	0
orthogroup7563	12	O82221	GO:0000387; P:spliceosomal snRNP assembly; IEA:InterPro	0	1	0	2	0	1	1	2	2	2	1
orthogroup8196	12	Q9SH58	GO:0005886; C:plasma membrane; IDA:TAIR	1	1	1	2	1	1	1	2	1	1	0
orthogroup8522	12	O80470	GO:0016042; P:lipid catabolic process; IEA:UniProtKB-KW	1	1	1	2	1	1	0	1	2	1	1
orthogroup9120	12	Q7EY72	GO:0016192; P:vesicle-mediated transport; IBA:GO_Central	1	1	1	2	1	1	0	1	2	1	1
orthogroup11406	11	P12629	GO:0006412; P:translation; IEA:InterPro	1	1	1	2	1	1	1	1	1	1	0
orthogroup12120	11	Q9LXA5	GO:0010726; P:positive regulation of hydrogen peroxide metabolic process; IMP:UniProtKB	0	1	0	2	0	1	0	0	0	5	2
orthogroup12878	10	E3W9M2	GO:0043473; P:pigmentation; IDA:UniProtKB	1	1	0	2	2	1	0	2	0	1	0
orthogroup13186	10	O64477	GO:0048544; P:recognition of pollen; IEA:InterPro	1	1	1	2	2	1	0	0	0	2	0
orthogroup14269	9	P10401	GO:0015074; P:DNA integration; IEA:InterPro	1	1	1	3	0	2	0	0	0	1	0
orthogroup15209	8	N/A	N/A	0	1	0	2	0	1	0	0	1	0	3
orthogroup15388	8	Q12725	GO:0009251; P:glucan catabolic process; IBA:GO_Central	1	1	1	2	1	1	0	0	0	1	0
orthogroup15644	7	N/A	N/A	0	1	0	2	0	1	0	1	0	2	0
orthogroup17769	6	Q65X23	GO:0006468; P:protein phosphorylation; IBA:GO_Central	0	0	0	2	0	0	0	0	0	0	4
QQ74B
orthogroup ID	Protein number	Swiss prot ID	Annotation	J075		J100		QQ74 (gid60716)		B. vulgaris	A. hypochondriacus	A. thaliana	O.sativa	Z.mays
				A	B	A	B	A	B
orthogroup12	173	P08770	GO:0032196; P:transposition; IEA:UniProtKB-KW	17	31	16	37	22	40	7	1	0	1	1
orthogroup18	149	Q38CE9	GO:0000723; P:telomere maintenance; ISA:GeneDB	7	31	3	28	14	59	1	1	0	4	1
orthogroup27	133	A6QPH9	GO:0006357; P:regulation of transcription by RNA polymerase II; IBA:GO_Central	8	14	13	14	11	16	38	1	6	0	12
orthogroup59	103	Q0JCR9	GO:0005351; F:carbohydrate:proton symporter activity; IBA:GO_Central	6	7	6	7	7	8	11	8	9	20	14
orthogroup66	99	Q9UR07	GO:0006310; P:DNA recombination; IEA:UniProtKB-KW	14	9	16	17	18	21	2	0	1	1	0
orthogroup73	96	Q8VWZ7	GO:0016099; P:monoterpenoid biosynthetic process; IDA:UniProtKB	7	9	6	9	6	10	17	12	7	9	4
orthogroup77	94	P15737	GO:0050832; P:defense response to fungus; IDA:UniProtKB	8	9	8	9	8	10	9	7	4	12	10
orthogroup83	92	A6YIH8	GO:0016705; F:oxidoreductase activity, acting on paired donors, with incorporation or reduction of molecular oxygen; IEA:InterPro	3	9	3	10	3	11	7	2	0	27	17
orthogroup95	86	N/A	N/A	16	11	14	10	12	12	7	2	0	0	2
orthogroup100	85	P11143	GO:0006986; P:response to unfolded protein; IBA:GO_Central	10	15	10	16	15	17	0	0	0	1	1
orthogroup101	84	Q2QXJ0	GO:0045735; F:nutrient reservoir activity; IEA:InterPro	5	5	5	4	5	6	4	5	7	16	22
orthogroup103	84	Q9S793	GO:0006355; P:regulation of transcription, DNA-templated; IEA:InterPro	10	16	10	16	14	17	0	0	0	1	0
orthogroup114	79	Q8H6G8	GO:0006817; P:phosphate ion transport; IEA:UniProtKB-KW	3	7	4	7	4	9	15	5	7	10	8
orthogroup120	78	P24465	GO:0009835; P:fruit ripening; IEA:UniProtKB-KW	5	5	5	5	5	7	20	0	16	5	5
orthogroup174	67	Q84NC2	GO:0045944; P:positive regulation of transcription by RNA polymerase II; IEA:InterPro	5	7	5	7	5	8	3	18	1	4	4
orthogroup187	64	F4HQ20	GO:0004674; F:protein serine/threonine kinase activity; IEA:UniProtKB-KW	6	6	6	5	4	8	5	3	7	11	3
orthogroup212	59	Q9SV07	GO:0034434; P:sterol esterification; IMP:UniProtKB	1	7	2	7	2	9	5	4	12	7	3
orthogroup231	56	D6NTT4	GO:0048544; P:recognition of pollen; IEA:InterPro	5	5	5	5	5	6	9	1	6	3	6
orthogroup238	55	A2A1A0	GO:0009820; P:alkaloid metabolic process; IEA:UniProtKB-KW	4	5	4	5	4	6	4	3	5	9	6
orthogroup239	55	P05494	GO:0015986; P:ATP synthesis coupled proton transport; IEA:InterPro	3	4	4	2	3	7	3	2	4	2	21
orthogroup242	55	Q7XN30	GO:0000160; P:phosphorelay signal transduction system; IEA:UniProtKB-KW	6	8	6	8	6	10	2	2	3	2	2
orthogroup270	52	P24626	GO:0000272; P:polysaccharide catabolic process; IEA:UniProtKB-KW	6	5	6	3	6	7	2	15	0	1	1
orthogroup280	51	Q8LPS2	GO:0009615; P:response to virus; IEP:TAIR	6	3	4	3	3	5	4	21	0	1	1
orthogroup283	51	Q08277	GO:0009408; P:response to heat; IBA:GO_Central	2	5	2	5	3	6	4	4	5	8	7
orthogroup286	51	N/A	N/A	1	1	1	0	10	9	0	1	0	0	28
orthogroup296	50	Q9FLC0	GO:0010089; P:xylem development; IMP:TAIR	3	4	3	4	3	5	7	5	1	10	5
orthogroup324	48	A1E9W6	GO:0006412; P:translation; IEA:UniProtKB-UniRule	3	3	2	3	3	7	2	1	2	3	19
orthogroup406	44	N/A	N/A	9	5	6	5	6	7	2	0	0	1	3
orthogroup431	42	Q6GPV5	GO:0016567; P:protein ubiquitination; IEA:UniProtKB-UniPathway	2	4	2	3	2	6	3	1	15	3	1
orthogroup444	41	P0CI03	GO:0015333; F:peptide:proton symporter activity; IBA:GO_Central	5	4	5	4	5	6	4	2	2	2	2
orthogroup576	36	Q9LUC5	GO:0016705; F:oxidoreductase activity, acting on paired donors, with incorporation or reduction of molecular oxygen; IEA:InterPro	4	2	4	2	4	5	3	2	7	1	2
orthogroup643	34	A1EA53	GO:0006412; P:translation; IEA:UniProtKB-UniRule	0	3	0	0	4	4	8	2	2	5	6
orthogroup647	34	Q8LHA8	GO:0007088; P:regulation of mitotic nuclear division; IBA:GO_Central	2	2	2	2	2	3	2	4	3	3	9
orthogroup650	34	A9L9D9	GO:0005524; F:ATP binding; IEA:UniProtKB-KW	2	4	3	3	9	8	1	1	2	0	1
orthogroup654	34	A2ZI32	GO:0016757; F:transferase activity, transferring glycosyl groups; IEA:UniProtKB-KW	3	3	3	3	3	4	2	5	3	2	3
orthogroup673	34	N/A	N/A	14	3	2	4	1	6	0	0	1	3	0
orthogroup674	34	P36113	GO:0006511; P:ubiquitin-dependent protein catabolic process; IBA:GO_Central	1	1	1	1	1	2	1	0	23	2	1
orthogroup704	33	Q9C7Z9	GO:0019748; P:secondary metabolic process; IBA:GO_Central	1	1	1	1	1	2	1	0	19	4	2
orthogroup725	32	P48188	GO:0015979; P:photosynthesis; IEA:UniProtKB-UniRule	3	4	2	3	3	6	0	1	1	2	7
orthogroup730	32	Q6CZZ1	GO:0006412; P:translation; IEA:UniProtKB-UniRule	6	1	5	1	4	4	4	2	2	2	1
orthogroup731	32	Q5QMN5	GO:0030422; P:production of siRNA involved in RNA interference; IBA:GO_Central	2	4	3	4	3	5	2	2	3	2	2
orthogroup790	31	P42748	GO:0006511; P:ubiquitin-dependent protein catabolic process; IDA:TAIR	3	3	3	3	3	4	3	1	3	1	4
orthogroup865	30	P10978	GO:0015074; P:DNA integration; IEA:InterPro	0	8	1	7	1	9	1	1	0	2	0
orthogroup882	30	N/A	N/A	3	4	3	4	2	12	0	0	0	0	2
orthogroup989	28	Q31708	GO:0019843; F:rRNA binding; IEA:UniProtKB-KW	2	3	2	2	1	4	1	1	2	1	9
orthogroup1026	28	F4J8G2	GO:0005886; C:plasma membrane; IEA:UniProtKB-SubCell	0	3	2	3	2	5	7	0	0	2	4
orthogroup1038	27	P17344	GO:0042777; P:plasma membrane ATP synthesis coupled proton transport; IBA:GO_Central	1	2	1	0	4	5	1	3	1	1	8
orthogroup1071	27	P06586	GO:0006412; P:translation; IEA:UniProtKB-UniRule	1	2	1	2	2	3	3	1	1	1	10
orthogroup1094	27	Q6YZX6	GO:0006099; P:tricarboxylic acid cycle; IBA:GO_Central	2	2	2	2	2	3	1	2	3	2	6
orthogroup1124	27	Q8W034	GO:0010228; P:vegetative to reproductive phase transition of meristem; IMP:TAIR	1	3	1	3	1	4	2	1	3	2	6
orthogroup1129	27	F4HW02	GO:0015812; P:gamma-aminobutyric acid transport; IGI:TAIR	3	4	3	4	2	6	1	1	1	1	1
orthogroup1204	26	Q7XI45	GO:0006465; P:signal peptide processing; IEA:InterPro	1	5	1	5	2	6	1	1	1	1	2
orthogroup1219	26	Q0GXS4	GO:0002237; P:response to molecule of bacterial origin; IMP:UniProtKB	3	3	3	3	4	5	1	1	0	1	2
orthogroup1233	26	P08770	GO:0032196; P:transposition; IEA:UniProtKB-KW	3	8	1	4	0	8	0	1	0	1	0
orthogroup1294	25	Q8GU84	GO:0055085; P:transmembrane transport; IBA:GO_Central	2	2	2	2	2	3	3	3	2	0	4
orthogroup1325	25	P49637	GO:0006412; P:translation; IEA:InterPro	2	2	2	2	2	4	2	3	2	2	2
orthogroup1367	25	P0C5E2	GO:0048573; P:photoperiodism, flowering; IMP:TAIR	4	4	3	3	4	5	0	1	0	1	0
orthogroup1440	24	O24575	GO:0006597; P:spermine biosynthetic process; IBA:GO_Central	2	2	2	2	2	3	2	1	0	3	5
orthogroup1499	24	Q9LVW9	GO:0004842; F:ubiquitin-protein transferase activity; IEA:InterPro	2	2	2	2	2	3	2	1	1	5	2
orthogroup1505	24	Q9M0Y3	GO:0015858; P:nucleoside transport; IMP:TAIR	1	2	1	2	1	3	1	1	6	3	3
orthogroup1537	24	P10978	GO:0015074; P:DNA integration; IEA:InterPro	3	1	2	4	4	8	0	0	0	2	0
orthogroup1569	23	Q43729	GO:0006979; P:response to oxidative stress; IEA:InterPro	2	2	2	2	2	3	6	2	0	0	2
orthogroup1610	23	Q9M1P7	GO:0048364; P:root development; IMP:TAIR	2	2	2	2	2	4	2	1	3	1	2
orthogroup1614	23	Q94KB2	GO:0009607; P:response to biotic stimulus; IEA:UniProtKB-KW	1	2	1	1	1	3	1	2	3	2	6
orthogroup1789	22	Q3V516	GO:0015979; P:photosynthesis; IEA:UniProtKB-KW	0	3	0	2	1	4	6	4	1	1	0
orthogroup1926	22	Q8T126	GO:0004672; F:protein kinase activity; IEA:InterPro	2	4	2	4	1	5	0	0	0	2	2
orthogroup2003	21	Q9FF99	GO:0006865; P:amino acid transport; ISS:TAIR	0	2	0	2	0	5	2	2	1	3	4
orthogroup2130	21	Q9LFD5	GO:0009735; P:response to cytokinin; IDA:TAIR	1	1	1	1	1	3	1	1	3	4	4
orthogroup2154	21	P05146	GO:0050821; P:protein stabilization; IEA:InterPro	2	5	1	2	2	6	1	0	1	1	0
orthogroup2161	21	Q08655	GO:0009414; P:response to water deprivation; IMP:CAFA	2	3	2	3	3	4	2	0	0	2	0
orthogroup2229	20	N/A	N/A	1	3	1	3	1	4	2	2	1	1	1
orthogroup2233	20	P06453	GO:0015986; P:ATP synthesis coupled proton transport; IEA:UniProtKB-UniRule	1	1	3	0	3	5	2	3	1	1	0
orthogroup2300	20	Q8GZM7	GO:0006355; P:regulation of transcription, DNA-templated; IMP:TAIR	2	1	2	1	1	2	1	1	1	3	5
orthogroup2415	20	P20825	GO:0015074; P:DNA integration; IEA:InterPro	2	1	2	3	6	4	0	0	0	2	0
orthogroup2477	19	Q5Z9Z3	GO:0047134; F:protein-disulfide reductase activity; IBA:GO_Central	2	2	2	2	2	3	1	1	1	1	2
orthogroup2503	19	Q10S83	GO:0003677; F:DNA binding; IEA:UniProtKB-KW	1	1	1	1	1	2	1	1	3	2	5
orthogroup2521	19	Q9FKG6	GO:0004842; F:ubiquitin-protein transferase activity; IEA:InterPro	1	1	1	1	1	2	1	1	7	1	2
orthogroup2560	19	Q84WV9	GO:0017186; P:peptidyl-pyroglutamic acid biosynthetic process, using glutaminyl-peptide cyclotransferase; IDA:TAIR	1	3	1	3	1	4	2	1	1	1	1
orthogroup2654	19	Q94A08	GO:0006979; P:response to oxidative stress; IEP:TAIR	1	1	1	1	1	2	2	1	2	4	3
orthogroup2695	19	Q25AG2	GO:0004674; F:protein serine/threonine kinase activity; IEA:UniProtKB-KW	1	2	1	2	1	3	1	0	0	5	3
orthogroup2904	18	A6YIH8	GO:0016705; F:oxidoreductase activity, acting on paired donors, with incorporation or reduction of molecular oxygen; IEA:InterPro	1	0	2	0	1	2	0	5	0	3	4
orthogroup2996	18	V5LLZ9	GO:0047913; F:gallate 1-beta-glucosyltransferase activity; IEA:UniProtKB-EC	1	1	1	1	1	2	1	2	4	1	3
orthogroup3139	17	Q42093	GO:0055085; P:transmembrane transport; IBA:GO_Central	1	1	1	1	1	2	2	2	4	1	1
orthogroup3195	17	Q6P7N4	GO:0008233; F:peptidase activity; IEA:UniProtKB-KW	1	2	1	2	1	3	1	1	1	2	2
orthogroup3202	17	N/A	N/A	1	2	1	2	1	3	1	2	2	1	1
orthogroup3227	17	Q9LN62	GO:0080147; P:root hair cell development; IMP:TAIR	1	1	1	1	1	2	1	2	3	1	3
orthogroup3307	17	Q8LIN5	GO:0071805; P:potassium ion transmembrane transport; IDA:UniProtKB	0	2	0	2	0	3	4	1	1	2	2
orthogroup3418	17	Q0WW55	GO:0009793; P:embryo development ending in seed dormancy; IMP:UniProtKB	1	3	1	3	1	4	1	0	1	1	1
orthogroup3432	17	N/A	N/A	3	1	4	1	4	3	0	0	0	0	1
orthogroup3440	17	N/A	N/A	2	3	2	3	2	4	0	0	0	1	0
orthogroup3454	17	Q9FFJ8	GO:0005634; C:nucleus; IEA:UniProtKB-SubCell	0	4	0	4	0	5	0	0	0	2	2
orthogroup3501	16	Q94II3	GO:0008168; F:methyltransferase activity; IEA:UniProtKB-KW	1	1	1	1	1	2	1	3	2	2	1
orthogroup3622	16	P17353	GO:0006412; P:translation; IEA:UniProtKB-UniRule	1	2	1	2	1	3	3	1	1	1	0
orthogroup3627	16	Q84KG5	GO:0016702; F:oxidoreductase activity, acting on single donors with incorporation of molecular oxygen, incorporation of two atoms of oxygen; IEA:InterPro	1	2	1	2	1	3	1	1	1	1	2
orthogroup3655	16	F4JRF4	GO:0006298; P:mismatch repair; IBA:GO_Central	1	2	1	1	1	3	1	1	1	3	1
orthogroup3704	16	Q0ZPV7	GO:0052689; F:carboxylic ester hydrolase activity; IEA:UniProtKB-KW	1	1	1	1	1	2	2	3	2	1	1
orthogroup3894	16	Q5PNU3	GO:0007033; P:vacuole organization; IMP:TAIR	1	1	1	1	1	2	2	1	1	2	3
orthogroup3957	16	P08698	GO:0003743; F:translation initiation factor activity; IEA:UniProtKB-UniRule	1	2	1	1	3	3	3	0	1	1	0
orthogroup3958	16	F4HU58	GO:0006400; P:tRNA modification; IMP:UniProtKB	1	2	2	2	2	3	1	0	1	1	1
orthogroup4012	16	N/A	N/A	0	0	0	0	0	6	0	0	0	0	10
orthogroup4017	15	Q3V540	GO:0019684; P:photosynthesis, light reaction; IEA:InterPro	0	2	0	1	3	3	3	1	1	1	0
orthogroup4154	15	Q6Z517	GO:0019538; P:protein metabolic process; IEA:InterPro	1	1	1	1	1	2	1	2	2	1	2
orthogroup4222	15	Q04647	GO:0017004; P:cytochrome complex assembly; IEA:UniProtKB-KW	0	1	0	1	0	2	0	1	3	1	6
orthogroup4250	15	Q9SMN1	GO:0010228; P:vegetative to reproductive phase transition of meristem; IGI:TAIR	1	1	1	1	1	2	1	2	2	1	2
orthogroup4270	15	Q3E840	GO:0002098; P:tRNA wobble uridine modification; IMP:SGD	1	2	1	2	1	3	1	2	0	1	1
orthogroup4293	15	N/A	N/A	0	2	0	2	0	3	1	2	2	1	2
orthogroup4296	15	N/A	N/A	1	2	1	2	1	3	1	1	1	1	1
orthogroup4299	15	N/A	N/A	0	2	0	2	0	3	1	2	2	1	2
orthogroup4327	15	Q9VSH4	GO:0000381; P:regulation of alternative mRNA splicing, via spliceosome; HMP:FlyBase	0	2	0	2	0	3	1	1	1	2	3
orthogroup4329	15	Q7XKV4	GO:0005975; P:carbohydrate metabolic process; IEA:InterPro	2	2	2	2	2	3	0	1	0	1	0
orthogroup4362	15	P61390	GO:0015103; F:inorganic anion transmembrane transporter activity; IEA:UniProtKB-UniRule	1	2	1	1	1	3	2	1	1	1	1
orthogroup4387	15	F4KFM8	N/A	1	1	1	1	1	2	1	3	2	1	1
orthogroup4458	15	P55195	GO:0006189; P:'de novo' IMP biosynthetic process; IEA:UniProtKB-UniPathway	1	1	1	1	1	3	1	1	2	1	2
orthogroup4606	15	Q9SRV2	GO:0046872; F:metal ion binding; IEA:UniProtKB-KW	1	2	1	2	1	3	1	1	1	1	1
orthogroup4744	15	Q9UR07	GO:0006310; P:DNA recombination; IEA:UniProtKB-KW	2	2	2	2	2	4	0	0	0	1	0
orthogroup4947	14	Q9VLQ1	GO:0019991; P:septate junction assembly; IMP:FlyBase	1	1	1	1	1	2	2	2	1	1	1
orthogroup5104	14	Q9ZT91	GO:0006414; P:translational elongation; IBA:GO_Central	1	1	1	1	1	2	1	2	1	1	2
orthogroup5115	14	N/A	N/A	0	2	0	2	0	3	2	2	1	1	1
orthogroup5140	14	Q8RUS5	GO:0015031; P:protein transport; IEA:UniProtKB-KW	1	1	1	1	1	2	1	2	1	2	1
orthogroup5174	14	P82538	GO:0015979; P:photosynthesis; IEA:InterPro	1	1	1	1	1	2	1	1	1	3	1
orthogroup5302	14	P51108	GO:0009718; P:anthocyanin-containing compound biosynthetic process; IEA:UniProtKB-UniPathway	1	1	1	1	2	2	1	1	1	1	2
orthogroup5412	14	H2KWF1	GO:0016866; F:intramolecular transferase activity; IEA:InterPro	1	0	1	1	1	2	0	1	0	3	4
orthogroup5486	14	N/A	N/A	1	1	1	1	1	2	3	1	1	1	1
orthogroup5487	14	Q9C8R8	GO:0010228; P:vegetative to reproductive phase transition of meristem; IMP:TAIR	1	1	1	1	1	2	2	1	1	2	1
orthogroup5510	14	N/A	N/A	1	1	1	1	1	2	1	2	1	1	2
orthogroup5586	14	N/A	N/A	1	1	1	1	1	2	1	2	1	2	1
orthogroup5633	14	N/A	N/A	1	1	1	1	1	2	1	1	0	1	4
orthogroup5865	14	P10978	GO:0015074; P:DNA integration; IEA:InterPro	1	2	2	3	1	4	0	0	0	1	0
orthogroup5996	13	A4GYN8	GO:0006412; P:translation; IBA:GO_Central	0	0	0	0	2	3	3	2	2	1	0
orthogroup6405	13	Q9LK61	GO:0006412; P:translation; IEA:InterPro	0	2	0	2	0	3	1	1	1	1	2
orthogroup6951	13	O82178	GO:0005739; C:mitochondrion; IBA:GO_Central	1	1	1	1	1	2	2	1	1	1	1
orthogroup7047	13	N/A	N/A	1	1	1	1	2	2	1	1	1	1	1
orthogroup7242	13	P06508	GO:0006412; P:translation; IEA:UniProtKB-UniRule	2	0	2	0	3	3	1	0	1	1	0
orthogroup7244	13	P0C2F6	GO:0004523; F:RNA-DNA hybrid ribonuclease activity; IEA:UniProtKB-EC	2	1	1	2	1	3	0	0	1	2	0
orthogroup7325	13	I3PFJ5	GO:0016705; F:oxidoreductase activity, acting on paired donors, with incorporation or reduction of molecular oxygen; IEA:InterPro	1	1	1	1	2	2	0	0	0	5	0
orthogroup7946	12	N/A	N/A	0	2	0	2	0	3	1	1	1	1	1
orthogroup8128	12	N/A	N/A	1	1	1	1	1	3	1	1	1	1	0
orthogroup8500	12	Q56237	GO:0006457; P:protein folding; IEA:InterPro	1	1	1	1	1	2	1	1	0	1	2
orthogroup8643	12	P06506	GO:0006412; P:translation; IEA:UniProtKB-UniRule	0	0	0	0	2	3	4	1	1	1	0
orthogroup8737	12	Q9FM79	GO:0045490; P:pectin catabolic process; IMP:TAIR	0	2	0	2	0	3	1	1	1	1	1
orthogroup8761	12	P87131	GO:0006535; P:cysteine biosynthetic process from serine; IBA:GO_Central	0	2	0	2	0	3	1	1	1	1	1
orthogroup8856	12	A6MM34	GO:0006412; P:translation; IEA:UniProtKB-UniRule	1	1	1	1	1	2	2	1	1	1	0
orthogroup9190	12	P60040	GO:0000463; P:maturation of LSU-rRNA from tricistronic rRNA transcript (SSU-rRNA, 58S rRNA, LSU-rRNA); IBA:GO_Central	0	2	0	2	0	3	1	0	1	1	2
orthogroup9209	12	N/A	N/A	1	1	0	1	0	3	4	0	0	0	2
orthogroup9406	11	P42735	N/A	1	1	1	1	1	2	1	1	1	1	0
orthogroup9916	11	P80264	GO:0003954; F:NADH dehydrogenase activity; IEA:UniProtKB-EC	1	0	1	1	1	2	0	3	1	1	0
orthogroup10011	11	Q9LDY5	GO:0003755; F:peptidyl-prolyl cis-trans isomerase activity; IEA:UniProtKB-KW	1	1	1	1	1	2	0	1	1	1	1
orthogroup11695	11	N/A	N/A	0	2	0	2	0	3	1	1	1	0	1
orthogroup11956	11	Q9ZVX5	GO:0005739; C:mitochondrion; IBA:GO_Central	1	1	1	1	1	2	1	0	1	1	1
orthogroup12356	10	A9LYG9	GO:0015979; P:photosynthesis; IEA:UniProtKB-UniRule	1	1	0	1	2	2	0	1	1	1	0
orthogroup12924	10	Q7J199	GO:0015979; P:photosynthesis; IEA:InterPro	0	1	0	1	0	4	2	0	1	1	0
orthogroup13306	9	Q9FLZ9	GO:0009451; P:RNA modification; IBA:GO_Central	1	1	0	1	0	2	1	1	1	0	1
orthogroup14261	9	N/A	N/A	2	2	0	1	0	3	0	0	0	1	0
orthogroup14320	9	P24825	GO:0009813; P:flavonoid biosynthetic process; IEA:UniProtKB-UniPathway	0	2	0	2	0	3	0	0	0	1	1
orthogroup14712	8	Q0DXZ1	GO:0009833; P:plant-type primary cell wall biogenesis; IBA:GO_Central	0	1	0	2	0	3	0	1	0	0	1
orthogroup15094	8	F4I9Q5	GO:0003723; F:RNA binding; IBA:GO_Central	0	0	0	0	0	2	1	1	2	1	1
orthogroup16361	7	N/A	N/A	0	1	0	2	0	3	0	0	0	1	0
orthogroup17742	6	O00410	GO:0016032; P:viral process; IEA:UniProtKB-KW	0	1	0	1	0	2	0	0	0	1	1
orthogroup17757	6	N/A	N/A	0	1	0	1	0	3	0	0	0	1	0
orthogroup18588	5	P14381	N/A	0	1	0	1	0	2	0	0	0	1	0
orthogroup18595	5	B9DFR3	GO:0071555; P:cell wall organization; IMP:TAIR	0	1	0	1	0	2	0	0	0	1	0

[truncated: 4 more sheets: TableS11, TableS12, TableS13, TableS14]
